# Supplementary material for: trans-Diaqua­bis[5-carb­oxy-4-carboxyl­ato-2-(4-pyridinio)-1H-imidazol-1-ido-κ2 N 3,O 4]iron(II)
Source: Acta Crystallogr Sect E Struct Rep Online. 2009 Jun 24;65(Pt 7):m820–1. doi: 10.1107/S160053680902337X (PMC2969200; doi:10.1107/S160053680902337X)
Supplement: Supplementary file 2 [file e-65-0m820-Isup2.hkl]

# 
# h,k,l, Fc-squared, Fo-squared, sigma(Fo-squared) and status flag 
# 
data_I
_shelx_title ' 2 in Cc                     New: C2/c' 
_shelx_refln_list_code          4 
_shelx_F_calc_maximum      407.37 
_exptl_crystal_F_000      1136.00 
_reflns_d_resolution_high  0.7698 
 
loop_ 
 _symmetry_equiv_pos_as_xyz 
 'x, y, z' 
 '-x, y, -z+1/2' 
 'x+1/2, y+1/2, z' 
 '-x+1/2, y+1/2, -z+1/2' 
 '-x, -y, -z' 
 'x, -y, z-1/2' 
 '-x+1/2, -y+1/2, -z' 
 'x+1/2, -y+1/2, z-1/2' 
 
_cell_length_a    21.3440 
_cell_length_b     7.3900 
_cell_length_c    13.7680 
_cell_angle_alpha  90.000 
_cell_angle_beta  104.700 
_cell_angle_gamma  90.000 
 
_shelx_F_squared_multiplier     1.000 
 
loop_ 
 _refln_index_h 
 _refln_index_k 
 _refln_index_l 
 _refln_F_squared_calc 
 _refln_F_squared_meas 
 _refln_F_squared_sigma 
 _refln_observed_status 
   4   0   0       38.16       -3.65      3.65 o 
   6   0   0    44630.87    44239.52    330.75 o 
   8   0   0    27897.77    27547.67    270.68 o 
  10   0   0    72452.44    77411.63    469.27 o 
  12   0   0     5238.22     5529.82     59.97 o 
  14   0   0     3502.30     3468.13     48.58 o 
  16   0   0    16009.50    15782.95    174.90 o 
  18   0   0      305.89      361.76     26.67 o 
  20   0   0      488.14      402.06     37.15 o 
  22   0   0     2741.98     2567.53     77.44 o 
  24   0   0      284.99      298.50     30.83 o 
  26   0   0      190.89      245.70     31.10 o 
   1   1   0        5.57       -4.86      4.86 o 
   3   1   0     4290.45     4433.47     24.36 o 
   5   1   0     1361.43     1311.89     13.89 o 
   7   1   0      337.89      341.74      9.64 o 
   9   1   0     4764.40     4959.22     36.34 o 
  11   1   0      186.97      158.05      7.62 o 
  13   1   0     1216.87     1082.85     18.44 o 
  15   1   0        3.61       11.06      6.25 o 
  17   1   0        4.48        5.63      9.47 o 
  19   1   0     1725.91     1674.06     37.59 o 
  21   1   0      124.00      112.56     14.40 o 
  23   1   0       62.53       53.71     13.00 o 
  25   1   0       41.18       46.89     15.70 o 
   0   2   0   165948.27   168262.16   1040.98 o 
   2   2   0    24223.16    25522.88    115.57 o 
   4   2   0       42.77       55.75      4.28 o 
   6   2   0      938.96      919.13     13.83 o 
   8   2   0     3518.46     3535.36     29.90 o 
  10   2   0    14298.78    15525.08     92.94 o 
  12   2   0     5744.45     5636.81     44.95 o 
  14   2   0       83.85      102.71      9.34 o 
  16   2   0     1144.30     1203.38     29.46 o 
  18   2   0      727.36      737.47     46.99 o 
  20   2   0      518.68      485.78     26.81 o 
  22   2   0       64.31       45.02     22.35 o 
  24   2   0       49.79       49.30     27.46 o 
  26   2   0       36.73       36.37     23.26 o 
   1   3   0     6650.15     6520.34     41.91 o 
   3   3   0    14819.93    14043.17     74.37 o 
   5   3   0     5982.68     5782.22     40.25 o 
   7   3   0     2760.68     2666.52     23.88 o 
   9   3   0    16372.03    16255.34     90.22 o 
  11   3   0     3375.56     3264.77     33.29 o 
  13   3   0     3718.34     3639.81     37.47 o 
  15   3   0      349.21      363.77     17.22 o 
  17   3   0      488.15      526.63     26.06 o 
  19   3   0     4788.50     4938.07    103.24 o 
  21   3   0     1574.62     1569.57    103.53 o 
  23   3   0      803.35      853.34     59.93 o 
  25   3   0      114.02      120.02     29.81 o 
   0   4   0     1950.13     2190.33     34.37 o 
   2   4   0    13801.43    14185.39     88.48 o 
   4   4   0     1627.72     1660.71     21.28 o 
   6   4   0        4.56        4.42      4.83 o 
   8   4   0      420.18      423.20     14.31 o 
  10   4   0     1747.36     1775.75     22.39 o 
  12   4   0     3751.61     3879.53     52.75 o 
  14   4   0      291.78      329.51     21.53 o 
  16   4   0        0.91       -3.65     13.44 o 
  18   4   0      762.45      806.02     43.45 o 
  20   4   0      109.26      101.35     23.54 o 
  22   4   0      676.74      653.75     45.19 o 
  24   4   0       17.42       20.98     20.45 o 
   1   5   0     1890.37     1991.74     25.69 o 
   3   5   0      710.55      743.29     16.01 o 
   5   5   0      355.52      325.74     11.67 o 
   7   5   0     1804.81     1805.07     41.20 o 
   9   5   0     3295.77     3233.17     48.07 o 
  11   5   0     1471.90     1444.57     33.21 o 
  13   5   0      447.02      426.38     20.98 o 
  15   5   0       79.77       91.73     15.49 o 
  17   5   0      336.25      329.13     32.26 o 
  19   5   0     1116.26     1150.56     54.45 o 
  21   5   0     1848.24     1917.28    101.15 o 
   0   6   0      418.29      444.08     20.48 o 
   2   6   0        2.89        3.30      6.93 o 
   4   6   0      585.24      624.17     42.65 o 
   6   6   0        3.64       15.71      9.25 o 
   8   6   0       74.86       85.61     12.53 o 
  10   6   0        1.94        9.86      9.15 o 
  12   6   0      562.56      551.42     24.13 o 
  14   6   0      665.52      695.56     29.62 o 
  16   6   0      228.67      213.43     28.98 o 
  18   6   0      224.72      312.00     34.38 o 
  20   6   0      335.72      295.21     37.88 o 
   1   7   0     1351.39     1305.24     51.26 o 
   3   7   0      757.80      752.33     42.78 o 
   5   7   0      658.12      682.20     27.90 o 
   7   7   0     1417.34     1432.30     36.31 o 
   9   7   0     1067.62     1018.76     31.95 o 
  11   7   0     1334.37     1396.56     43.85 o 
  13   7   0      209.05      228.91     20.03 o 
  15   7   0      146.29      137.67     21.51 o 
  17   7   0      101.21       89.63     24.14 o 
   0   8   0        5.86       32.81     25.33 o 
   2   8   0      619.71      529.48     38.34 o 
   4   8   0      942.55      920.91     69.96 o 
   6   8   0       69.34       54.12     19.39 o 
   8   8   0       10.20       28.41     26.05 o 
  10   8   0      529.63      432.32     32.81 o 
  12   8   0     1702.27     1656.39     44.96 o 
  14   8   0      141.74      165.17     26.87 o 
   1   9   0       13.07      -15.88     15.88 o 
   3   9   0        4.30       28.19     18.12 o 
   5   9   0       16.09       10.22     19.55 o 
   7   9   0       28.33        4.67     17.60 o 
   9   9   0        8.42      -23.01     39.19 o 
 -27   1   1      251.87      264.31     26.94 o 
 -25   1   1      831.43      844.98     50.00 o 
 -23   1   1      411.78      455.62     24.56 o 
 -21   1   1     1122.65     1140.95     33.16 o 
 -19   1   1      470.09      439.78     21.29 o 
 -17   1   1        8.71       22.41      8.85 o 
 -15   1   1      587.48      512.45     19.12 o 
 -13   1   1     2317.25     2289.34     31.85 o 
 -11   1   1    20258.79    21391.07    108.53 o 
  -9   1   1     1493.14     1580.30     17.88 o 
  -7   1   1       83.01       50.34      4.16 o 
  -5   1   1      601.77      544.92      8.14 o 
  -3   1   1     1116.29     1007.86     10.35 o 
  -1   1   1    11227.47    11016.35     64.79 o 
   1   1   1    14442.77    15533.01     88.19 o 
   3   1   1    20495.37    19935.50    154.56 o 
   5   1   1      665.03      831.84     11.27 o 
   7   1   1    14226.18    14068.44     73.39 o 
   9   1   1     2468.92     2023.19     22.21 o 
  11   1   1     7155.22     7118.48     54.61 o 
  13   1   1     2156.59     2261.92     37.81 o 
  15   1   1     1073.49     1018.05     21.46 o 
  17   1   1    12490.49    12717.45    109.71 o 
  19   1   1     4059.93     3914.01     57.62 o 
  21   1   1     1234.80     1043.44     31.94 o 
  23   1   1      269.91      306.14     31.05 o 
  25   1   1      344.18      338.89     48.28 o 
 -26   2   1       71.32      114.64     29.58 o 
 -24   2   1      621.82      626.97     33.74 o 
 -22   2   1        2.09        1.72     11.67 o 
 -20   2   1       15.81       23.20     10.38 o 
 -18   2   1     1705.39     1737.99     41.74 o 
 -16   2   1     4000.13     3951.67     53.73 o 
 -14   2   1      111.45      119.79      8.36 o 
 -12   2   1      763.79      806.69     15.68 o 
 -10   2   1     1959.33     1998.02     22.97 o 
  -8   2   1     6737.48     7017.08     42.34 o 
  -6   2   1      119.63      113.65      5.82 o 
  -4   2   1    11420.03    11173.47     59.27 o 
  -2   2   1   106688.88   107668.14    469.58 o 
   0   2   1      135.63      184.30      5.84 o 
   2   2   1    10618.48    11120.11     80.82 o 
   4   2   1     1440.84     1463.74     14.35 o 
   6   2   1        3.92        7.01      3.54 o 
   8   2   1    14289.16    15179.00     81.69 o 
  10   2   1        6.20        7.22      4.18 o 
  12   2   1       32.20       53.28      6.57 o 
  14   2   1     4040.99     4125.67     40.42 o 
  16   2   1      207.53      184.02     12.30 o 
  18   2   1      248.48      217.86     19.09 o 
  20   2   1     3808.74     3678.58    141.19 o 
  22   2   1      321.81      257.40     30.27 o 
  24   2   1       17.10       32.52     20.15 o 
 -25   3   1      167.92      153.83     30.23 o 
 -23   3   1      741.91      820.18     48.62 o 
 -21   3   1        3.57       -6.64     14.97 o 
 -19   3   1       16.81       14.57     17.88 o 
 -17   3   1      226.51      243.53     16.27 o 
 -15   3   1      140.29      140.88     10.92 o 
 -13   3   1     1901.36     1958.49     26.74 o 
 -11   3   1     1783.50     1851.93     24.55 o 
  -9   3   1     4673.53     4845.96     36.36 o 
  -7   3   1     1880.61     1632.06     20.53 o 
  -5   3   1     1248.10     1263.06     17.68 o 
  -3   3   1     1350.01     1208.99     16.04 o 
  -1   3   1    11830.57    12059.68     65.76 o 
   1   3   1     7548.49     7997.71     54.31 o 
   3   3   1     1105.46      977.71     17.04 o 
   5   3   1     2908.82     2980.13     35.52 o 
   7   3   1     3258.27     3160.33     25.65 o 
   9   3   1     3227.77     3163.77     30.80 o 
  11   3   1      160.76      177.89      9.20 o 
  13   3   1      403.69      429.40     15.79 o 
  15   3   1     3443.03     3362.25     52.39 o 
  17   3   1     1678.53     1731.31     58.36 o 
  19   3   1     1454.44     1471.07     56.62 o 
  21   3   1      504.50      538.58     40.80 o 
  23   3   1       41.24       20.77     18.30 o 
  25   3   1      181.81      292.36     65.03 o 
 -24   4   1      385.49      390.95     49.73 o 
 -22   4   1        3.96       24.73     19.41 o 
 -20   4   1     2471.02     2258.01     87.64 o 
 -18   4   1     1253.57     1327.60     53.91 o 
 -16   4   1     2183.45     2204.72     64.47 o 
 -14   4   1     6399.77     6227.26     60.58 o 
 -12   4   1     2374.57     2456.49     35.92 o 
 -10   4   1     4423.40     4209.08     36.39 o 
  -8   4   1     6667.13     6585.30     50.27 o 
  -6   4   1     4199.45     4304.52     41.51 o 
  -4   4   1    13946.00    14262.84     88.28 o 
  -2   4   1    23886.09    25251.49    125.90 o 
   0   4   1     4704.17     4411.14     35.92 o 
   2   4   1     7055.02     6616.91     50.59 o 
   4   4   1     1249.30     1225.90     23.67 o 
   6   4   1     2123.12     2088.44     23.93 o 
   8   4   1    11333.71    11742.28     84.59 o 
  10   4   1     6838.88     6678.11     69.63 o 
  12   4   1     2852.92     2702.69     43.61 o 
  14   4   1      203.45      230.12     16.06 o 
  16   4   1      251.13      243.73     20.34 o 
  18   4   1      764.47      749.81     42.67 o 
  20   4   1     3085.30     3132.81     86.82 o 
  22   4   1      977.48      972.08     60.86 o 
 -23   5   1       12.43       21.97     22.51 o 
 -21   5   1      177.55      112.10     26.08 o 
 -19   5   1      165.99      105.50     44.20 o 
 -17   5   1        5.49       -1.71     14.00 o 
 -15   5   1       22.12       63.46     19.89 o 
 -13   5   1      199.16      199.81     18.35 o 
 -11   5   1      163.15      165.83     17.27 o 
  -9   5   1      330.19      368.46     13.40 o 
  -7   5   1       52.03       73.98      7.73 o 
  -5   5   1     1532.46     1528.84     23.26 o 
  -3   5   1        3.14        0.45      4.86 o 
  -1   5   1      134.77      115.56      8.12 o 
   1   5   1        1.16        2.60      4.73 o 
   3   5   1      103.54      119.82      9.24 o 
   5   5   1        0.39       10.51      7.53 o 
   7   5   1      261.38      304.34     16.69 o 
   9   5   1       52.16       50.66     15.92 o 
  11   5   1      860.77      875.36     26.96 o 
  13   5   1        2.77        3.95      9.47 o 
  15   5   1      321.50      284.97     19.34 o 
  17   5   1       77.53       71.48     20.69 o 
  19   5   1      126.61      130.74     25.52 o 
  21   5   1       39.42       58.58     21.63 o 
 -20   6   1     1193.62     1307.10     61.90 o 
 -18   6   1      496.11      507.91     52.87 o 
 -16   6   1       54.61       91.90     21.54 o 
 -14   6   1     3707.59     3834.92     70.33 o 
 -12   6   1     1185.68     1126.29     32.14 o 
 -10   6   1      296.19      259.93     17.60 o 
  -8   6   1     1027.86     1045.68     44.56 o 
  -6   6   1     1712.71     1766.24     61.83 o 
  -4   6   1     7563.54     7483.37     66.68 o 
  -2   6   1     1498.26     1559.76     25.19 o 
   0   6   1     1178.93     1122.09     23.96 o 
   2   6   1     2392.45     2252.92     39.68 o 
   4   6   1       49.19       45.71     10.56 o 
   6   6   1       20.23       37.90     10.09 o 
   8   6   1     2399.58     2476.58     45.06 o 
  10   6   1     4117.50     3990.87     73.10 o 
  12   6   1      169.36      160.63     16.59 o 
  14   6   1      191.47      201.44     18.29 o 
  16   6   1       34.40       29.96     14.42 o 
  18   6   1      640.93      632.67     45.68 o 
  20   6   1      581.01      615.21    107.87 o 
 -17   7   1      245.38      249.32     44.46 o 
 -15   7   1      214.41      235.19     23.71 o 
 -13   7   1      116.24      115.61     16.04 o 
 -11   7   1      525.59      555.56     25.79 o 
  -9   7   1      340.10      353.64     20.87 o 
  -7   7   1      832.85      862.03     33.31 o 
  -5   7   1     1185.16     1137.19     47.94 o 
  -3   7   1      469.70      484.63     61.88 o 
  -1   7   1     1088.66     1168.04     47.42 o 
   1   7   1     1026.80     1081.34     39.00 o 
   3   7   1      486.26      521.16     22.94 o 
   5   7   1     1135.11     1103.63     44.44 o 
   7   7   1     1674.84     1628.29     39.04 o 
   9   7   1      820.48      859.67     35.87 o 
  11   7   1     1357.25     1349.64     37.92 o 
  13   7   1      318.58      270.13     21.56 o 
  15   7   1      262.72      312.55     27.56 o 
  17   7   1      601.74      596.76     46.27 o 
 -14   8   1      168.60      119.71     21.11 o 
 -12   8   1      347.83      328.98     46.89 o 
 -10   8   1        8.93       14.89     13.96 o 
  -8   8   1      316.70      319.28     31.96 o 
  -6   8   1      281.46      307.57     31.44 o 
  -4   8   1      495.48      473.15     36.48 o 
  -2   8   1      704.10      700.18     43.38 o 
   0   8   1      120.79      132.52     24.27 o 
   2   8   1        2.48        6.56     14.36 o 
   4   8   1       32.02        6.71     26.44 o 
   6   8   1        9.79       14.90     12.70 o 
   8   8   1      389.23      383.06     24.15 o 
  10   8   1      374.43      311.15     23.20 o 
  12   8   1       72.21       61.11     16.54 o 
  14   8   1       13.24       23.19     14.06 o 
  -9   9   1       49.02       36.06     20.81 o 
  -7   9   1       61.60       44.49     21.44 o 
  -5   9   1      122.64      158.73     27.66 o 
  -3   9   1       98.50      142.20     27.23 o 
  -1   9   1      186.18      197.58     29.39 o 
   1   9   1      112.88      165.66     28.54 o 
   3   9   1       43.12       68.19     30.18 o 
   5   9   1      404.50      329.94     86.96 o 
   7   9   1      358.66      317.39     36.82 o 
 -26   0   2     1116.38     1183.79     55.59 o 
 -24   0   2     1276.04     1255.97    104.89 o 
 -22   0   2     2411.19     2348.36    102.17 o 
 -20   0   2     1666.50     1717.44     87.72 o 
 -18   0   2    12369.53    12351.11    155.91 o 
 -16   0   2     3332.97     3284.81     68.25 o 
 -14   0   2       60.66      102.99     19.04 o 
 -12   0   2     3629.80     3180.05     82.11 o 
 -10   0   2    28839.83    28681.87    244.20 o 
  -8   0   2    38927.38    37887.68    385.56 o 
  -6   0   2      449.22      660.47     19.77 o 
  -4   0   2    23923.68    22575.51    144.24 o 
  -2   0   2     3710.77     3978.65     46.16 o 
   0   0   2       11.85       -3.32      3.32 o 
   2   0   2    31962.58    31109.54    238.34 o 
   4   0   2       78.18       35.94      6.55 o 
   6   0   2    37501.29    37509.53    236.24 o 
   8   0   2     1447.48     1009.78     21.49 o 
  10   0   2      782.79      639.07     19.38 o 
  12   0   2    13734.72    13808.64    117.02 o 
  14   0   2       11.06        6.75      9.73 o 
  16   0   2      760.06      731.43     25.65 o 
  18   0   2    21426.72    20241.41    218.59 o 
  20   0   2     3987.53     4025.99     85.53 o 
  22   0   2      824.50      878.38     43.81 o 
  24   0   2      975.87      913.42     65.96 o 
 -27   1   2      227.19      198.86     21.08 o 
 -25   1   2       53.61       70.58     14.74 o 
 -23   1   2        4.75        3.60      9.40 o 
 -21   1   2      440.50      407.03     22.06 o 
 -19   1   2       11.58       -0.20      8.70 o 
 -17   1   2       15.88       28.08      9.74 o 
 -15   1   2        3.48        2.01      8.34 o 
 -13   1   2     2151.77     2177.35     23.70 o 
 -11   1   2       52.55       49.41      5.93 o 
  -9   1   2      628.75      613.51     13.36 o 
  -7   1   2     1495.69     1416.54     14.08 o 
  -5   1   2      525.51      623.41      9.40 o 
  -3   1   2      492.23      477.94      7.62 o 
  -1   1   2      480.26      492.01      9.35 o 
   1   1   2     7530.25     7920.04     52.85 o 
   3   1   2     1004.36     1029.68     15.94 o 
   5   1   2      329.67      277.01      7.52 o 
   7   1   2      200.78      251.59      8.02 o 
   9   1   2     2412.18     2315.70     24.67 o 
  11   1   2     2793.34     2892.75     33.22 o 
  13   1   2      113.85      143.65      8.85 o 
  15   1   2     1003.84      965.16     19.87 o 
  17   1   2      293.83      281.47     14.63 o 
  19   1   2      141.81      132.79     14.07 o 
  21   1   2       59.25       33.80     13.56 o 
  23   1   2       23.35       31.18     17.68 o 
  25   1   2      111.04      101.91     32.05 o 
 -26   2   2      367.01      395.36     29.94 o 
 -24   2   2      160.14      144.23     20.25 o 
 -22   2   2     2795.69     2546.20     50.51 o 
 -20   2   2      403.15      460.45     25.91 o 
 -18   2   2      468.27      461.16     21.14 o 
 -16   2   2     3403.78     3250.49     48.43 o 
 -14   2   2      641.57      667.17     17.39 o 
 -12   2   2      116.29      196.24      8.66 o 
 -10   2   2     3814.50     4052.94     33.87 o 
  -8   2   2     1090.74     1229.01     15.36 o 
  -6   2   2     2551.70     2566.31     23.70 o 
  -4   2   2     5875.44     5922.05     37.70 o 
  -2   2   2    50514.16    53752.92    230.02 o 
   0   2   2     2515.52     2327.55     21.38 o 
   2   2   2       33.96       24.00      5.26 o 
   4   2   2     3839.91     4002.96     44.29 o 
   6   2   2      481.88      451.53      9.38 o 
   8   2   2      290.92      433.88     10.61 o 
  10   2   2     1581.25     1381.34     20.01 o 
  12   2   2       36.91       44.47      6.78 o 
  14   2   2     1533.59     1626.79     25.33 o 
  16   2   2     1550.31     1420.01     30.07 o 
  18   2   2     7172.22     6964.90    118.68 o 
  20   2   2     1479.12     1546.95     57.61 o 
  22   2   2      257.32      233.16     31.71 o 
  24   2   2      221.54      163.54     48.11 o 
 -25   3   2       38.43       17.63     21.93 o 
 -23   3   2        5.54       -1.45     14.67 o 
 -21   3   2     1010.67      972.85     49.78 o 
 -19   3   2      630.19      638.61     25.04 o 
 -17   3   2      499.20      552.79     22.41 o 
 -15   3   2      268.07      283.63     16.32 o 
 -13   3   2     4817.03     4785.21     43.17 o 
 -11   3   2     1002.32      877.29     15.73 o 
  -9   3   2     2103.20     1958.70     22.04 o 
  -7   3   2     3947.83     3717.77     32.77 o 
  -5   3   2     1778.26     1533.31     19.30 o 
  -3   3   2     8520.82     7980.77     49.75 o 
  -1   3   2     5612.05     5452.33     37.41 o 
   1   3   2    18784.83    18730.90    157.31 o 
   3   3   2     5836.19     5750.00     37.21 o 
   5   3   2     5244.29     5055.16     38.29 o 
   7   3   2     1111.18     1016.26     15.10 o 
   9   3   2    10438.98    10343.27     73.30 o 
  11   3   2     6159.50     6331.15     56.23 o 
  13   3   2     1276.89     1318.28     32.14 o 
  15   3   2     5697.92     5546.92     73.32 o 
  17   3   2      954.01     1087.18     36.08 o 
  19   3   2     1259.05     1249.90     64.77 o 
  21   3   2      539.95      591.62     41.83 o 
  23   3   2      415.14      465.74     40.20 o 
 -24   4   2      126.48      119.69     27.86 o 
 -22   4   2     1253.71     1208.00     57.16 o 
 -20   4   2       66.51       98.35     22.87 o 
 -18   4   2     1192.84     1169.25     79.05 o 
 -16   4   2     2117.93     2155.67     49.15 o 
 -14   4   2       56.08       43.12      8.58 o 
 -12   4   2      832.48      936.82     17.83 o 
 -10   4   2      213.92      219.12     13.33 o 
  -8   4   2        2.72       -1.54      4.71 o 
  -6   4   2     7519.66     7472.03     53.54 o 
  -4   4   2     9365.03     9751.89     91.54 o 
  -2   4   2    12879.79    13730.78     78.56 o 
   0   4   2     4913.93     4910.74     38.22 o 
   2   4   2       38.01       42.97      4.77 o 
   4   4   2     1160.79     1238.90     19.10 o 
   6   4   2      941.87      969.48     24.18 o 
   8   4   2      226.99      234.25     14.45 o 
  10   4   2      944.14      896.83     25.47 o 
  12   4   2     1063.83     1061.74     36.93 o 
  14   4   2      769.00      811.14     26.55 o 
  16   4   2     2058.49     2023.11     42.04 o 
  18   4   2      939.62     1043.44     49.46 o 
  20   4   2      132.27       97.11     24.42 o 
  22   4   2      152.86      162.09     37.91 o 
 -23   5   2       46.22       28.35     22.88 o 
 -21   5   2       13.56       30.93     18.79 o 
 -19   5   2      409.12      371.24     35.38 o 
 -17   5   2      140.65       59.89     19.66 o 
 -15   5   2       70.85       76.34     18.93 o 
 -13   5   2       19.45       12.48      8.91 o 
 -11   5   2      111.90      117.86     10.96 o 
  -9   5   2     1167.89     1135.05     21.73 o 
  -7   5   2       10.77       11.71      5.75 o 
  -5   5   2      469.33      475.65     16.87 o 
  -3   5   2     1585.85     1465.90     22.52 o 
  -1   5   2     2818.60     2867.82     31.08 o 
   1   5   2      625.77      619.79     16.60 o 
   3   5   2      577.66      558.22     19.71 o 
   5   5   2      573.75      617.00     23.26 o 
   7   5   2      952.11      926.28     36.95 o 
   9   5   2     1586.30     1514.74     34.45 o 
  11   5   2      737.48      773.97     26.71 o 
  13   5   2     2371.01     2178.50     43.84 o 
  15   5   2     2240.33     2246.80     52.85 o 
  17   5   2      255.09      236.70     23.12 o 
  19   5   2      490.86      459.62     49.73 o 
  21   5   2      307.85      267.44     36.05 o 
 -20   6   2      195.98      223.86     33.15 o 
 -18   6   2      449.79      384.36     36.16 o 
 -16   6   2      131.41      122.90     24.22 o 
 -14   6   2        5.06        2.62     11.29 o 
 -12   6   2      831.49      805.30     27.36 o 
 -10   6   2      241.10      245.27     17.04 o 
  -8   6   2       54.84       25.85      9.90 o 
  -6   6   2      747.33      749.51     20.50 o 
  -4   6   2     2698.48     2800.35     38.20 o 
  -2   6   2     1478.41     1429.63     44.78 o 
   0   6   2      754.33      758.96     23.74 o 
   2   6   2       15.37       18.89      8.38 o 
   4   6   2     1209.81     1185.10     30.48 o 
   6   6   2     1649.14     1625.97     36.18 o 
   8   6   2       31.76       33.57     10.56 o 
  10   6   2      766.60      801.42     28.03 o 
  12   6   2      127.41      135.43     15.85 o 
  14   6   2      579.46      576.25     27.11 o 
  16   6   2       25.04       17.21     13.65 o 
  18   6   2       73.15       68.45     41.31 o 
 -17   7   2       72.90       68.79     23.37 o 
 -15   7   2       40.15       41.09     20.16 o 
 -13   7   2        2.83       -8.96     12.81 o 
 -11   7   2      220.85      243.62     19.14 o 
  -9   7   2      212.61      217.65     24.45 o 
  -7   7   2       15.34       17.84     11.51 o 
  -5   7   2       97.14      112.43     21.31 o 
  -3   7   2      739.69      705.90     66.30 o 
  -1   7   2     1250.92     1212.30     37.59 o 
   1   7   2      307.09      275.37     18.47 o 
   3   7   2      823.44      840.15     28.36 o 
   5   7   2      432.29      416.10     22.24 o 
   7   7   2      869.21      832.65     29.29 o 
   9   7   2      441.32      456.17     24.39 o 
  11   7   2      846.58      891.23     32.31 o 
  13   7   2     1611.67     1610.82     42.81 o 
  15   7   2      449.79      414.37     27.85 o 
  17   7   2      580.29      591.27     46.76 o 
 -14   8   2      112.32      131.59     26.24 o 
 -12   8   2      113.00       64.01     21.60 o 
 -10   8   2      230.61      267.51     30.65 o 
  -8   8   2      386.75      434.87     35.52 o 
  -6   8   2     1326.34     1252.21     54.09 o 
  -4   8   2      645.76      631.34     41.10 o 
  -2   8   2      507.33      507.58     38.33 o 
   0   8   2      748.26      786.59     44.48 o 
   2   8   2      122.54      139.23     20.96 o 
   4   8   2      324.81      319.65     25.83 o 
   6   8   2      981.84      900.70     52.88 o 
   8   8   2      764.21      747.36     30.97 o 
  10   8   2      181.97      195.78     24.56 o 
  12   8   2       31.95       26.86     13.63 o 
  -9   9   2      181.06      201.11     31.59 o 
  -7   9   2      160.80      181.82     29.15 o 
  -5   9   2        1.47       -7.44     16.09 o 
  -3   9   2        8.46       -7.13     16.21 o 
  -1   9   2       24.66        9.15     18.95 o 
   1   9   2       42.24       41.70     22.44 o 
   3   9   2        5.73       -6.56     16.50 o 
   5   9   2        6.76        9.96     19.00 o 
   7   9   2        1.11       10.55     21.42 o 
 -27   1   3        6.68       24.57     13.36 o 
 -25   1   3      190.35      254.18     21.38 o 
 -23   1   3     1441.75     1375.92     38.34 o 
 -21   1   3      761.64      709.97     27.05 o 
 -19   1   3      720.03      762.56     26.04 o 
 -17   1   3       36.27       30.72      9.19 o 
 -15   1   3       44.71       35.60      8.98 o 
 -13   1   3       10.52       23.20      6.81 o 
 -11   1   3      959.54      900.70     15.09 o 
  -9   1   3     5297.51     5328.58     40.68 o 
  -7   1   3     4151.50     4017.82     26.36 o 
  -5   1   3      646.55      658.66     10.11 o 
  -3   1   3     2113.61     2341.93     20.58 o 
  -1   1   3    32760.10    33811.07    135.98 o 
   1   1   3    13974.64    14749.52     90.42 o 
   3   1   3      283.22      183.69      6.85 o 
   5   1   3     1110.04     1241.34     15.08 o 
   7   1   3     9876.77    10241.29     81.96 o 
   9   1   3    25168.33    26166.85    130.03 o 
  11   1   3     1752.64     1672.78     23.28 o 
  13   1   3      266.39      273.56     14.04 o 
  15   1   3       10.39       15.01      6.34 o 
  17   1   3     1302.42     1355.78     25.49 o 
  19   1   3      930.41     1153.78     37.74 o 
  21   1   3      509.23      490.78     35.69 o 
  23   1   3      670.84      607.00     41.36 o 
  25   1   3      362.44      436.22     55.25 o 
 -26   2   3      172.53      132.91     21.32 o 
 -24   2   3      229.37      199.74     19.34 o 
 -22   2   3        5.62       -7.95      7.95 o 
 -20   2   3     4775.35     4610.31     65.84 o 
 -18   2   3       23.29       30.90      9.76 o 
 -16   2   3     1963.17     1869.53     48.40 o 
 -14   2   3      903.94      898.58     24.39 o 
 -12   2   3      137.72      133.23      8.31 o 
 -10   2   3     7063.11     7155.66     45.04 o 
  -8   2   3     3071.89     3300.82     28.55 o 
  -6   2   3     1321.79     1643.82     23.81 o 
  -4   2   3     1086.48     1009.25     14.69 o 
  -2   2   3     4928.07     5074.54     33.35 o 
   0   2   3      681.79      614.01     14.36 o 
   2   2   3      496.54      501.65     18.10 o 
   4   2   3     3135.38     2879.81     39.88 o 
   6   2   3      676.02      899.02     12.91 o 
   8   2   3      989.99     1183.25     16.92 o 
  10   2   3     2887.20     2890.49     29.97 o 
  12   2   3     1727.82     1738.76     24.77 o 
  14   2   3       23.10       31.07      7.94 o 
  16   2   3     1263.47     1173.72     29.99 o 
  18   2   3      648.88      599.67     43.52 o 
  20   2   3      136.18      183.57     25.84 o 
  22   2   3      556.57      565.14     78.63 o 
  24   2   3       42.19       42.25     18.61 o 
 -25   3   3        5.58       -1.67     15.97 o 
 -23   3   3        0.92       -1.08     15.80 o 
 -21   3   3      266.00      278.89     19.86 o 
 -19   3   3      395.94      432.55     22.15 o 
 -17   3   3      219.74      276.40     17.17 o 
 -15   3   3     1007.17     1049.09     31.56 o 
 -13   3   3      395.70      435.90     15.31 o 
 -11   3   3     3427.85     3236.10     30.62 o 
  -9   3   3     3272.90     3282.46     32.04 o 
  -7   3   3       35.80       35.21      5.39 o 
  -5   3   3       23.21       57.90      5.57 o 
  -3   3   3     4439.54     4480.50     34.46 o 
  -1   3   3     4610.63     4555.19     33.21 o 
   1   3   3     1534.65     1486.68     25.02 o 
   3   3   3      219.77      233.65     11.69 o 
   5   3   3     1461.47     1478.71     27.03 o 
   7   3   3     4710.30     4925.07     54.01 o 
   9   3   3     2032.00     2067.28     36.61 o 
  11   3   3     2008.98     2031.51     37.64 o 
  13   3   3      170.51      191.82     15.88 o 
  15   3   3       61.37       62.17     13.79 o 
  17   3   3      192.27      270.27     21.64 o 
  19   3   3      475.83      555.65     38.45 o 
  21   3   3      228.84      259.70     30.75 o 
  23   3   3      128.47      126.60     27.15 o 
 -24   4   3     1230.21     1399.24     63.33 o 
 -22   4   3     1035.29      977.41     51.53 o 
 -20   4   3     1609.27     1479.31    106.25 o 
 -18   4   3     1457.90     1435.37     50.30 o 
 -16   4   3      338.28      323.17     18.42 o 
 -14   4   3      860.17      873.49     22.33 o 
 -12   4   3     3373.58     3346.53     33.99 o 
 -10   4   3     2306.97     2302.81     29.12 o 
  -8   4   3     3866.21     3687.26     39.18 o 
  -6   4   3      117.48       87.11      7.26 o 
  -4   4   3     1774.25     1927.39     23.91 o 
  -2   4   3     5850.41     5738.51     43.26 o 
   0   4   3     3948.17     3934.05     59.37 o 
   2   4   3     4090.88     4161.19     38.31 o 
   4   4   3     7298.59     7015.39     68.04 o 
   6   4   3      611.71      668.77     21.16 o 
   8   4   3     3886.89     3547.09     49.43 o 
  10   4   3     4040.21     3986.47     54.70 o 
  12   4   3     1167.53     1111.44     29.96 o 
  14   4   3     3544.77     3475.05     54.63 o 
  16   4   3     1451.57     1443.51     36.96 o 
  18   4   3     1115.85     1035.37    102.17 o 
  20   4   3     1279.70     1196.13     55.89 o 
  22   4   3      492.58      411.81     40.44 o 
 -23   5   3      135.94      137.43     54.32 o 
 -21   5   3       10.69       12.01     18.63 o 
 -19   5   3       19.40       55.18     19.31 o 
 -17   5   3      131.76      163.74     55.00 o 
 -15   5   3     1580.11     1610.36     55.29 o 
 -13   5   3      421.65      433.33     15.32 o 
 -11   5   3      123.52      127.00     10.06 o 
  -9   5   3        2.37        2.54      5.88 o 
  -7   5   3        0.90       -2.03      5.11 o 
  -5   5   3     1448.46     1439.65     23.22 o 
  -3   5   3       26.91        5.23      5.26 o 
  -1   5   3      734.30      732.53     24.53 o 
   1   5   3       52.28       42.13      9.02 o 
   3   5   3       53.53       59.04     13.23 o 
   5   5   3       70.09       52.55     10.22 o 
   7   5   3       13.76       12.63     11.78 o 
   9   5   3       29.98       21.74      9.19 o 
  11   5   3       37.92       45.97     10.92 o 
  13   5   3      868.60      856.53     29.24 o 
  15   5   3        2.55        4.07     10.13 o 
  17   5   3        6.20       15.27     13.02 o 
  19   5   3       24.27       44.79     35.19 o 
  21   5   3        3.83       -1.35     20.31 o 
 -20   6   3       49.89       44.84     21.02 o 
 -18   6   3      305.11      274.10     32.15 o 
 -16   6   3       25.47       17.21     16.76 o 
 -14   6   3       44.92       34.88     13.00 o 
 -12   6   3      658.37      709.77     25.73 o 
 -10   6   3      103.04      105.31     13.06 o 
  -8   6   3     1349.12     1331.80     24.96 o 
  -6   6   3      620.26      606.15     19.78 o 
  -4   6   3     2380.76     2277.59     40.23 o 
  -2   6   3     1726.65     1763.74     42.55 o 
   0   6   3      556.35      553.90     21.66 o 
   2   6   3      241.70      233.41     16.09 o 
   4   6   3      289.12      292.92     19.11 o 
   6   6   3       25.66       17.46      9.31 o 
   8   6   3      367.76      414.35     41.27 o 
  10   6   3      289.80      299.52     19.97 o 
  12   6   3      235.22      259.78     19.80 o 
  14   6   3     2243.75     2226.09     48.84 o 
  16   6   3      279.59      303.04     23.06 o 
  18   6   3       28.00       42.56     46.07 o 
 -17   7   3      840.99      855.63     48.98 o 
 -15   7   3      777.39      789.62     67.49 o 
 -13   7   3      567.36      509.92     32.80 o 
 -11   7   3     1895.68     1923.98     49.32 o 
  -9   7   3      688.47      705.94     51.94 o 
  -7   7   3       51.38       33.56     24.40 o 
  -5   7   3     1392.02     1444.32     41.55 o 
  -3   7   3     2009.93     1995.77     72.52 o 
  -1   7   3     1735.32     1760.93     39.03 o 
   1   7   3      906.79      939.48     32.75 o 
   3   7   3      400.09      361.15     28.56 o 
   5   7   3      421.41      403.89     22.34 o 
   7   7   3      411.47      439.76     53.03 o 
   9   7   3       62.90       32.60     11.58 o 
  11   7   3      850.64      857.45     35.16 o 
  13   7   3     1666.97     1710.00     45.40 o 
  15   7   3        8.49       19.38     13.15 o 
 -12   8   3        0.45       20.06     22.61 o 
 -10   8   3        0.34       13.03     17.24 o 
  -8   8   3       60.39       49.89     18.99 o 
  -6   8   3      675.28      567.92     49.98 o 
  -4   8   3      224.98      157.86     26.26 o 
  -2   8   3        9.80        4.39     15.81 o 
   0   8   3       18.35        7.12     12.18 o 
   2   8   3        0.28       -4.31     12.80 o 
   4   8   3       59.31       66.47     14.20 o 
   6   8   3        4.81        2.52     11.76 o 
   8   8   3      108.98      138.14     18.28 o 
  10   8   3       72.27       62.99     19.38 o 
  12   8   3      125.87      104.57     18.33 o 
  -9   9   3       83.23       66.49     25.00 o 
  -7   9   3        1.98       -9.64     17.43 o 
  -5   9   3      191.82      173.55     29.19 o 
  -3   9   3      432.73      414.84     78.20 o 
  -1   9   3      197.05      163.90     41.74 o 
   1   9   3      340.54      433.12     52.96 o 
   3   9   3       18.42       17.25     19.88 o 
   5   9   3        4.49        6.68     21.52 o 
   7   9   3        2.56       -0.66     15.75 o 
 -26   0   4      733.08      818.55     47.42 o 
 -24   0   4        6.98       -5.79     16.24 o 
 -22   0   4     7773.21     7231.41    152.49 o 
 -20   0   4     1607.56     1555.18     53.78 o 
 -18   0   4     1815.62     1787.47     54.03 o 
 -16   0   4     9446.02     9236.35    125.13 o 
 -14   0   4     1525.54     1419.42     42.13 o 
 -12   0   4    13645.80    12702.28    257.64 o 
 -10   0   4     7469.36     6371.41    152.49 o 
  -8   0   4     1020.95     1793.38     37.83 o 
  -6   0   4    40476.31    38117.67    242.31 o 
  -4   0   4    20890.10    21232.25    139.88 o 
  -2   0   4     9071.73     8857.59     71.68 o 
   0   0   4    49075.26    50659.34    306.71 o 
   2   0   4    30140.13    28523.71    183.43 o 
   4   0   4      239.95      157.71      9.57 o 
   6   0   4     5822.06     5298.54     58.88 o 
   8   0   4    11359.22    11315.71     96.19 o 
  10   0   4    23922.01    24683.62    180.46 o 
  12   0   4     7837.77     8182.14     85.99 o 
  14   0   4        9.53       15.03      8.76 o 
  16   0   4      239.31      288.65     22.76 o 
  18   0   4     1326.39     1441.66     75.26 o 
  20   0   4     2750.07     2856.53    103.53 o 
 -27   1   4       81.67       84.34     16.84 o 
 -25   1   4      498.96      468.60     26.50 o 
 -23   1   4      134.92      147.72     16.75 o 
 -21   1   4      168.14      182.21     17.13 o 
 -19   1   4       39.90       31.78     12.07 o 
 -17   1   4      410.18      427.16     19.83 o 
 -15   1   4     1139.61     1110.88     27.28 o 
 -13   1   4      106.97      126.01     11.16 o 
 -11   1   4        2.11        5.97      6.21 o 
  -9   1   4     2757.73     2843.41     31.86 o 
  -7   1   4     4374.03     4894.03     33.63 o 
  -5   1   4     2463.90     2683.97     26.03 o 
  -3   1   4     1410.52     1459.31     15.52 o 
  -1   1   4     4053.81     4343.08     28.98 o 
   1   1   4      974.21      951.68     11.74 o 
   3   1   4      294.62      336.44      7.93 o 
   5   1   4      440.47      579.10     11.05 o 
   7   1   4     3482.79     3679.58     31.64 o 
   9   1   4      745.36      702.35     14.68 o 
  11   1   4       93.30      125.76      8.35 o 
  13   1   4       36.36       24.79      6.69 o 
  15   1   4      146.88      129.32     12.61 o 
  17   1   4       16.12       33.59      8.72 o 
  19   1   4       68.74       62.73     17.98 o 
  21   1   4       67.77       42.67     17.25 o 
  23   1   4        9.69       16.83     23.80 o 
 -26   2   4       56.45       43.01     17.45 o 
 -24   2   4      151.82      160.26     18.35 o 
 -22   2   4     1213.22     1100.60     34.38 o 
 -20   2   4      356.93      341.91     20.48 o 
 -18   2   4     1195.32     1073.18     30.18 o 
 -16   2   4      689.74      741.28     24.06 o 
 -14   2   4     1021.56     1039.40     45.39 o 
 -12   2   4        4.67        7.28      4.59 o 
 -10   2   4      533.48      488.47     14.57 o 
  -8   2   4      545.46      759.38     14.26 o 
  -6   2   4        5.33       11.13      3.86 o 
  -4   2   4     6634.38     7104.63     48.46 o 
  -2   2   4        6.75        8.69      4.32 o 
   0   2   4     2887.43     2712.04     34.74 o 
   2   2   4     8160.13     7787.27     73.15 o 
   4   2   4     7303.81     7927.24     66.34 o 
   6   2   4      829.16      688.17     15.14 o 
   8   2   4     3728.18     3726.15     32.55 o 
  10   2   4     2395.75     2434.55     32.19 o 
  12   2   4     4315.58     4307.45     54.53 o 
  14   2   4      909.56      906.38     26.36 o 
  16   2   4      525.38      505.75     22.04 o 
  18   2   4     1150.62     1170.61     38.22 o 
  20   2   4      250.72      226.15     28.31 o 
  22   2   4       22.63       50.19     18.91 o 
 -25   3   4     1268.08     1339.40     48.14 o 
 -23   3   4      678.49      757.92     30.38 o 
 -21   3   4     1234.83     1215.19     35.60 o 
 -19   3   4     1527.13     1490.51     36.75 o 
 -17   3   4     1904.36     1786.61     55.45 o 
 -15   3   4     2105.62     2018.54     38.47 o 
 -13   3   4     3718.81     3619.94     43.52 o 
 -11   3   4     4890.37     4885.29     39.09 o 
  -9   3   4     6962.75     6621.01     49.31 o 
  -7   3   4    11372.42    11278.21     68.64 o 
  -5   3   4        9.72        6.39      4.09 o 
  -3   3   4    16032.28    16030.89     85.40 o 
  -1   3   4    12783.25    12809.78     92.55 o 
   1   3   4     3031.17     2885.15     36.91 o 
   3   3   4      608.98      525.35     16.57 o 
   5   3   4      583.42      513.80     18.26 o 
   7   3   4     7658.18     7774.03     73.42 o 
   9   3   4     2731.64     2622.12     48.49 o 
  11   3   4      795.06      783.28     24.14 o 
  13   3   4       90.05       89.60     15.80 o 
  15   3   4      402.01      434.43     21.22 o 
  17   3   4      334.11      405.87     21.82 o 
  19   3   4      702.45      672.67     59.84 o 
  21   3   4      959.05      982.24    175.44 o 
  23   3   4        3.14        7.22     20.25 o 
 -24   4   4      191.07      181.13     30.26 o 
 -22   4   4        6.69        6.06     28.56 o 
 -20   4   4        1.78       15.94     10.68 o 
 -18   4   4        1.11       -6.92      8.76 o 
 -16   4   4      181.69      200.85     16.09 o 
 -14   4   4      743.43      777.11     21.64 o 
 -12   4   4     1127.18     1184.32     20.31 o 
 -10   4   4       93.73      106.29      8.62 o 
  -8   4   4      216.01      175.07     12.87 o 
  -6   4   4      351.46      382.91     12.29 o 
  -4   4   4     5378.33     5722.34     44.93 o 
  -2   4   4       32.94       35.28      5.11 o 
   0   4   4       32.00       12.59      6.75 o 
   2   4   4      869.53      957.93     23.95 o 
   4   4   4      149.00      146.84     12.11 o 
   6   4   4      204.19      214.55     14.15 o 
   8   4   4      684.47      679.02     22.87 o 
  10   4   4      100.19       84.68     12.04 o 
  12   4   4     1904.06     1898.19     50.23 o 
  14   4   4      574.36      590.61     24.73 o 
  16   4   4     1559.62     1490.90     38.22 o 
  18   4   4      757.89      772.47     59.82 o 
  20   4   4        0.18      -10.10     21.59 o 
  22   4   4       22.89       58.49     24.57 o 
 -23   5   4      270.94      283.41     62.56 o 
 -21   5   4      698.11      697.97     46.16 o 
 -19   5   4     1563.53     1673.42     63.31 o 
 -17   5   4      284.10      304.23     23.06 o 
 -15   5   4       54.24       60.16     10.39 o 
 -13   5   4     2683.55     2703.57     36.16 o 
 -11   5   4     3304.31     3280.95     38.86 o 
  -9   5   4      715.20      691.37     17.86 o 
  -7   5   4      250.13      266.52     11.79 o 
  -5   5   4      707.19      808.90     17.80 o 
  -3   5   4     3362.21     3295.16     42.85 o 
  -1   5   4     1457.58     1401.20     42.03 o 
   1   5   4       13.17       14.62      7.81 o 
   3   5   4       46.67       47.26     10.28 o 
   5   5   4      288.65      282.18     16.71 o 
   7   5   4      152.64      154.61     28.27 o 
   9   5   4      538.45      484.55     27.92 o 
  11   5   4      328.72      281.85     23.24 o 
  13   5   4      592.42      570.66     25.85 o 
  15   5   4      131.50      138.67     17.20 o 
  17   5   4       87.65       78.32     15.36 o 
  19   5   4      325.34      350.72     37.43 o 
 -20   6   4      161.80      172.34     30.13 o 
 -18   6   4      160.80      135.06     60.10 o 
 -16   6   4      144.98      132.96     24.03 o 
 -14   6   4      287.17      275.99     27.73 o 
 -12   6   4      923.74      898.77     26.81 o 
 -10   6   4      626.96      617.48     18.66 o 
  -8   6   4      329.83      304.94     15.14 o 
  -6   6   4      351.42      312.48     28.88 o 
  -4   6   4        1.37        5.62      8.41 o 
  -2   6   4     1020.62     1023.74     35.87 o 
   0   6   4      529.17      578.54     22.51 o 
   2   6   4      783.88      813.67     26.16 o 
   4   6   4      230.14      233.71     17.17 o 
   6   6   4      411.17      381.64     20.56 o 
   8   6   4      271.15      294.78     19.69 o 
  10   6   4        5.50       11.44     10.44 o 
  12   6   4      197.44      209.16     19.09 o 
  14   6   4      417.53      427.54     30.25 o 
  16   6   4     1039.54     1064.16     42.61 o 
  18   6   4       74.02       80.30     26.48 o 
 -17   7   4      107.27      123.11     26.04 o 
 -15   7   4      340.78      275.57     43.69 o 
 -13   7   4     1118.81     1041.84     46.40 o 
 -11   7   4     1325.24     1290.08     50.67 o 
  -9   7   4      842.35      842.95     60.10 o 
  -7   7   4      213.43      219.28     20.20 o 
  -5   7   4     1095.02     1019.25     30.65 o 
  -3   7   4      802.03      796.18     34.28 o 
  -1   7   4     1426.35     1447.47     58.25 o 
   1   7   4      521.78      547.55     24.46 o 
   3   7   4      110.28      129.00     15.83 o 
   5   7   4      148.47      121.02     15.66 o 
   7   7   4      151.45      174.42     18.18 o 
   9   7   4      664.40      644.08     29.08 o 
  11   7   4        1.29       -1.30     11.24 o 
  13   7   4       64.28       35.01     13.78 o 
  15   7   4       36.08       32.82     14.36 o 
 -12   8   4      979.74      982.61     70.72 o 
 -10   8   4     1003.39      955.69     48.44 o 
  -8   8   4       12.90        5.08     16.51 o 
  -6   8   4      271.90      236.76     29.62 o 
  -4   8   4      269.61      252.66     29.69 o 
  -2   8   4     1162.96     1089.99     40.70 o 
   0   8   4      629.77      612.31     37.23 o 
   2   8   4      174.92      193.45     19.05 o 
   4   8   4       60.80       58.82     14.55 o 
   6   8   4      260.29      273.88     22.18 o 
   8   8   4      126.28      123.93     18.13 o 
  10   8   4      125.34      139.74     19.54 o 
  -7   9   4       18.81       26.61     19.83 o 
  -5   9   4        6.45      -12.66     16.37 o 
  -3   9   4        0.50       33.98     19.43 o 
  -1   9   4      101.28       75.65     23.92 o 
   1   9   4       13.15        3.01     19.23 o 
   3   9   4       88.94       97.25     26.21 o 
   5   9   4       81.18       36.93     18.51 o 
 -27   1   5     1474.32     1628.42     56.61 o 
 -25   1   5      822.70      923.54     34.45 o 
 -23   1   5     2509.42     2464.39     51.74 o 
 -21   1   5     2727.09     2557.82     49.94 o 
 -19   1   5     3824.57     3636.43     56.73 o 
 -17   1   5     9997.45    10001.18     96.24 o 
 -15   1   5     5926.65     6036.69     67.76 o 
 -13   1   5     2287.70     2345.23     44.71 o 
 -11   1   5     6803.08     6744.18    165.06 o 
  -9   1   5    21172.40    22404.53    102.53 o 
  -7   1   5     2084.43     2220.74     33.08 o 
  -5   1   5     5262.36     5436.52     37.00 o 
  -3   1   5     2318.58     2276.98     19.49 o 
  -1   1   5     5308.27     5349.53     41.80 o 
   1   1   5     5872.12     5747.34     37.58 o 
   3   1   5     2903.35     3807.26     36.35 o 
   5   1   5        9.38       16.53      4.05 o 
   7   1   5     1007.09      808.03     14.92 o 
   9   1   5     1291.97     1065.84     18.59 o 
  11   1   5      109.00      115.33      8.54 o 
  13   1   5        6.13        7.66      6.65 o 
  15   1   5       13.60        8.83      7.91 o 
  17   1   5     1315.89     1249.49     34.48 o 
  19   1   5     1461.06     1415.40     52.88 o 
  21   1   5       35.99       61.20     29.41 o 
  23   1   5       15.36       22.44     24.31 o 
 -26   2   5       27.05       20.19     12.51 o 
 -24   2   5      442.88      426.05     25.17 o 
 -22   2   5      382.05      419.75     23.75 o 
 -20   2   5      107.38       97.02     13.82 o 
 -18   2   5     4693.79     4681.60     64.21 o 
 -16   2   5       39.27       45.72     11.73 o 
 -14   2   5     1343.42     1370.15     30.49 o 
 -12   2   5     3363.21     3074.72     38.35 o 
 -10   2   5      773.97      851.78     14.05 o 
  -8   2   5     7639.10     8257.36     53.58 o 
  -6   2   5      225.89      194.35      7.66 o 
  -4   2   5      514.61      469.44     10.99 o 
  -2   2   5    11478.67    12515.05     68.13 o 
   0   2   5      355.62      236.63     10.02 o 
   2   2   5      184.90      288.02     12.28 o 
   4   2   5     4723.02     4648.58     49.46 o 
   6   2   5        4.35       17.31      5.85 o 
   8   2   5     3230.80     3226.25     48.15 o 
  10   2   5      925.69      911.38     24.73 o 
  12   2   5       95.51      108.24     12.37 o 
  14   2   5     1574.26     1557.46     34.92 o 
  16   2   5      114.01       70.98     17.25 o 
  18   2   5      334.27      382.09     21.43 o 
  20   2   5      266.02      262.27     30.26 o 
  22   2   5      136.42      156.07     27.18 o 
 -25   3   5      164.11      192.48     20.89 o 
 -23   3   5      840.10      820.57     32.31 o 
 -21   3   5     1836.73     1816.37     43.33 o 
 -19   3   5     1886.54     1838.44     41.11 o 
 -17   3   5     1865.57     1898.40     54.38 o 
 -15   3   5     3327.06     3449.83     51.37 o 
 -13   3   5     4393.17     4305.68     48.91 o 
 -11   3   5     1612.14     1604.07     23.16 o 
  -9   3   5      745.52      712.22     15.54 o 
  -7   3   5     6899.10     7437.45     66.84 o 
  -5   3   5     4378.35     4700.63     38.36 o 
  -3   3   5      712.94      628.03     12.71 o 
  -1   3   5      660.28      681.07     11.48 o 
   1   3   5     1287.24     1151.24     29.15 o 
   3   3   5      419.50      349.33     20.69 o 
   5   3   5     1157.72     1239.24     26.69 o 
   7   3   5      195.85      230.52     14.19 o 
   9   3   5     2062.62     2024.64     37.80 o 
  11   3   5      233.39      223.68     15.43 o 
  13   3   5      750.69      704.43     24.92 o 
  15   3   5       31.27       25.05     10.37 o 
  17   3   5      283.08      263.57     19.27 o 
  19   3   5      381.04      483.94     37.72 o 
  21   3   5       21.25       37.84     19.28 o 
 -24   4   5      348.48      353.86     37.86 o 
 -22   4   5      418.60      476.34     25.78 o 
 -20   4   5      779.83      831.18     54.06 o 
 -18   4   5     3084.71     3036.73     53.16 o 
 -16   4   5     1989.32     1964.34     35.85 o 
 -14   4   5     2695.89     2717.06     40.21 o 
 -12   4   5     3497.17     3604.79     58.03 o 
 -10   4   5     3556.45     3623.20     38.25 o 
  -8   4   5     5221.70     5386.65     89.09 o 
  -6   4   5     5851.03     5819.12     47.56 o 
  -4   4   5     6854.72     6910.69     51.01 o 
  -2   4   5    10345.27    10506.59     74.52 o 
   0   4   5    12519.77    12201.36     98.98 o 
   2   4   5      224.80      154.67     12.44 o 
   4   4   5     5587.83     5258.14     61.02 o 
   6   4   5     6388.28     6196.53     68.84 o 
   8   4   5     3252.59     3131.16     49.08 o 
  10   4   5     5290.73     5086.15     66.84 o 
  12   4   5       59.64       44.07     11.34 o 
  14   4   5      679.98      709.16     35.58 o 
  16   4   5     1339.45     1331.42     37.59 o 
  18   4   5      252.19      296.61     26.06 o 
  20   4   5      507.05      607.31     49.39 o 
 -23   5   5       25.68        8.06     19.53 o 
 -21   5   5       17.94       16.58     17.83 o 
 -19   5   5       31.92       27.85     14.07 o 
 -17   5   5      315.21      304.94     17.76 o 
 -15   5   5      464.25      448.42     19.15 o 
 -13   5   5       53.68       43.76     10.24 o 
 -11   5   5       94.89      101.78      9.70 o 
  -9   5   5      493.07      478.87     15.45 o 
  -7   5   5     1472.63     1605.56     31.66 o 
  -5   5   5       57.92       50.01     13.84 o 
  -3   5   5      185.48      199.76     14.14 o 
  -1   5   5       39.39       47.11      9.73 o 
   1   5   5      264.55      276.88     16.61 o 
   3   5   5      214.66      232.98     16.08 o 
   5   5   5     2897.25     2869.39     47.44 o 
   7   5   5      382.34      383.31     20.44 o 
   9   5   5       23.46       16.70     10.00 o 
  11   5   5        1.39        0.43      9.06 o 
  13   5   5     1028.68      930.32     53.00 o 
  15   5   5      315.81      328.40     25.52 o 
  17   5   5       33.99       36.23     16.85 o 
  19   5   5      175.28      122.60     28.91 o 
 -20   6   5      861.69      923.60     64.09 o 
 -18   6   5      615.88      701.30     44.76 o 
 -16   6   5      602.44      618.94     39.61 o 
 -14   6   5      790.03      809.19     35.59 o 
 -12   6   5     1485.39     1604.57     36.27 o 
 -10   6   5     1138.04     1190.79     27.46 o 
  -8   6   5      436.98      455.67     20.86 o 
  -6   6   5     2792.28     2772.40     60.19 o 
  -4   6   5     1776.77     1884.51     53.86 o 
  -2   6   5     1964.08     1943.99     39.71 o 
   0   6   5     1470.90     1470.79     34.79 o 
   2   6   5      280.00      318.19     19.13 o 
   4   6   5     1093.04     1090.99     34.87 o 
   6   6   5     1021.40     1010.44     31.22 o 
   8   6   5      540.75      587.32     25.98 o 
  10   6   5     1328.02     1385.52     38.40 o 
  12   6   5        2.59      -11.95     11.95 o 
  14   6   5       61.96       58.83     15.20 o 
  16   6   5      686.75      719.58     32.55 o 
 -17   7   5       13.31       -8.84     24.99 o 
 -15   7   5       71.16       50.15     29.75 o 
 -11   7   5      900.77      882.28     68.68 o 
  -9   7   5      793.80      872.26     39.95 o 
  -7   7   5      137.30      156.82     15.94 o 
  -5   7   5     1008.51      927.12     29.95 o 
  -3   7   5      435.02      470.57     24.41 o 
  -1   7   5      189.03      215.11     39.01 o 
   1   7   5     1200.65     1221.63     34.97 o 
   3   7   5     1729.23     1731.12     41.80 o 
   5   7   5     1942.06     1926.19     44.98 o 
   7   7   5      959.01      921.58     32.63 o 
   9   7   5      390.32      407.50     25.06 o 
  11   7   5      101.54      133.13     37.81 o 
  13   7   5      634.16      653.61     31.88 o 
 -12   8   5      631.05      600.78     58.31 o 
 -10   8   5       61.68       50.60     23.29 o 
  -8   8   5      176.93      130.37     78.03 o 
  -6   8   5      301.84      302.70     32.70 o 
  -4   8   5       97.44      102.28     18.66 o 
  -2   8   5      604.67      539.61     26.68 o 
   0   8   5        5.39       12.97     11.97 o 
   2   8   5      117.56      137.56     17.50 o 
   4   8   5      251.05      232.18     21.27 o 
   6   8   5       41.48       23.68     13.06 o 
   8   8   5       96.10      108.81     18.03 o 
  10   8   5        0.71       -5.83     13.81 o 
  -7   9   5      143.24      167.61     39.44 o 
  -5   9   5       16.61       12.95     21.20 o 
  -3   9   5       34.81       58.36     24.17 o 
  -1   9   5       32.79       23.17     22.03 o 
   1   9   5      104.94      100.34     21.59 o 
   3   9   5      267.72      284.66     28.60 o 
 -26   0   6      104.01      104.44     23.49 o 
 -24   0   6      659.95      691.24     43.38 o 
 -22   0   6     1121.70     1102.42     48.33 o 
 -20   0   6    17762.75    16981.79    204.89 o 
 -18   0   6     1429.04     1346.36     68.26 o 
 -16   0   6     2560.75     2560.17     87.72 o 
 -14   0   6    18467.84    17895.82    189.62 o 
 -12   0   6     4956.30     4478.38     75.01 o 
 -10   0   6    38903.63    40192.25    334.78 o 
  -8   0   6     8474.44     8009.28     77.84 o 
  -6   0   6     6588.84     5891.34     79.14 o 
  -4   0   6    71948.09    75871.06    696.94 o 
  -2   0   6    14857.17    14362.07    107.77 o 
   0   0   6     3558.41     3365.36     42.91 o 
   2   0   6    59506.89    62451.55    384.25 o 
   4   0   6     2279.78     2419.63     35.75 o 
   6   0   6     8255.56     8419.52     79.82 o 
   8   0   6    10429.48    10472.53     96.84 o 
  10   0   6      448.69      378.76     18.53 o 
  12   0   6    19778.74    19179.14    259.35 o 
  14   0   6      571.01      665.73     33.70 o 
  16   0   6      130.95      171.16     21.43 o 
  18   0   6     4462.22     4285.39    125.46 o 
 -27   1   6       91.46       86.99     27.38 o 
 -25   1   6      156.84      161.51     18.91 o 
 -23   1   6       86.38       70.86     13.22 o 
 -21   1   6       69.60       78.51     19.40 o 
 -19   1   6      877.47      900.93     29.07 o 
 -17   1   6      179.68      196.25     15.90 o 
 -15   1   6       21.01       11.73      8.01 o 
 -13   1   6      147.09      153.21     12.30 o 
 -11   1   6     3712.47     4010.84     43.34 o 
  -9   1   6      109.36      107.23      5.70 o 
  -7   1   6       27.54       34.31      5.41 o 
  -5   1   6       58.32       77.48      5.08 o 
  -3   1   6      408.37      432.76     10.51 o 
  -1   1   6     4708.20     4890.32     35.76 o 
   1   1   6       54.32       67.76      4.94 o 
   3   1   6      545.59      560.97     12.03 o 
   5   1   6      825.29      819.07     14.63 o 
   7   1   6       55.02       46.75      5.97 o 
   9   1   6      159.36      179.56      9.34 o 
  11   1   6      984.54      996.36     22.75 o 
  13   1   6      111.48      122.91     12.95 o 
  15   1   6      260.11      233.69     16.41 o 
  17   1   6      228.93      254.28     17.91 o 
  19   1   6        4.23        5.92     32.39 o 
  21   1   6      445.98      482.63     54.23 o 
 -26   2   6       17.57       14.66     12.96 o 
 -24   2   6        3.02       16.00     11.03 o 
 -22   2   6     1599.18     1670.34     70.08 o 
 -20   2   6     4311.68     4153.14     63.83 o 
 -18   2   6      441.14      402.86     20.99 o 
 -16   2   6     1295.23     1215.13     31.33 o 
 -14   2   6     2469.89     2699.35     38.82 o 
 -12   2   6     2353.36     2345.26     34.13 o 
 -10   2   6     7247.60     7685.69     66.82 o 
  -8   2   6      564.41      550.25     12.64 o 
  -6   2   6      798.09      765.70     14.32 o 
  -4   2   6     8274.84     8579.65     54.51 o 
  -2   2   6     4161.07     4268.17     33.51 o 
   0   2   6      819.58      742.59     12.22 o 
   2   2   6     4651.60     4694.58     50.40 o 
   4   2   6      622.80      699.56     19.35 o 
   6   2   6      349.57      282.64     14.52 o 
   8   2   6     2000.93     1887.49     34.79 o 
  10   2   6       18.67       23.96      8.59 o 
  12   2   6     2577.35     2549.50     50.51 o 
  14   2   6     1090.75     1095.17     30.65 o 
  16   2   6       32.62       17.08     10.40 o 
  18   2   6      589.43      688.42     27.78 o 
  20   2   6      361.77      324.76     74.04 o 
  22   2   6        5.34      -11.22     23.29 o 
 -25   3   6      776.04      838.47     46.89 o 
 -23   3   6      926.49      925.14     49.66 o 
 -21   3   6     1337.26     1319.73     37.73 o 
 -19   3   6     2778.06     2827.83     52.09 o 
 -17   3   6      617.07      667.67     24.81 o 
 -15   3   6      618.25      617.93     20.46 o 
 -13   3   6     2999.13     2872.11     40.21 o 
 -11   3   6     9491.08     9266.06     78.16 o 
  -9   3   6     2145.69     2043.88     26.10 o 
  -7   3   6     2554.05     2370.82     27.51 o 
  -5   3   6      710.64      630.26     14.14 o 
  -3   3   6     1742.49     1614.99     20.51 o 
  -1   3   6    13951.55    13731.60    103.53 o 
   1   3   6     2376.79     2277.88     35.61 o 
   3   3   6     5465.59     5551.28     60.20 o 
   5   3   6     1766.30     1621.45     32.02 o 
   7   3   6     1174.61     1086.21     27.62 o 
   9   3   6     3249.70     3317.46     49.96 o 
  11   3   6     4190.13     4175.09     75.50 o 
  13   3   6     1635.56     1667.05     38.10 o 
  15   3   6     1560.67     1476.21     38.21 o 
  17   3   6     1905.10     1957.45     45.19 o 
  19   3   6      214.17      274.45     30.27 o 
  21   3   6     1198.54     1254.23     59.44 o 
 -24   4   6      134.43      131.09     21.67 o 
 -22   4   6     1233.52     1323.81     39.62 o 
 -20   4   6      163.24      191.49     27.41 o 
 -18   4   6        9.22       20.51      9.89 o 
 -16   4   6      609.31      581.90     21.32 o 
 -14   4   6      667.85      650.49     21.03 o 
 -12   4   6     1413.13     1497.69     32.74 o 
 -10   4   6       27.14       41.52      7.18 o 
  -8   4   6      165.34      186.70     10.07 o 
  -6   4   6      339.49      343.50     12.31 o 
  -4   4   6      476.17      463.58     16.76 o 
  -2   4   6      855.22      981.77     24.98 o 
   0   4   6     1412.18     1466.09     30.83 o 
   2   4   6       85.48       72.62     10.47 o 
   4   4   6      130.94      144.81     13.19 o 
   6   4   6        7.17        8.09     11.72 o 
   8   4   6      151.60      171.01     14.80 o 
  10   4   6      328.72      327.31     19.70 o 
  12   4   6        0.22       -8.09      8.09 o 
  14   4   6     1397.70     1332.70     37.30 o 
  16   4   6        0.69        2.25     10.12 o 
  18   4   6        0.09        2.96     11.78 o 
  20   4   6       27.72      -13.71     19.99 o 
 -23   5   6     1007.13      984.78     56.91 o 
 -21   5   6     1104.88     1098.04     42.73 o 
 -19   5   6      653.16      672.32     28.48 o 
 -17   5   6      168.98      180.28     15.26 o 
 -15   5   6      353.75      370.60     18.41 o 
 -13   5   6     1155.85     1159.61     31.31 o 
 -11   5   6     1250.98     1273.36     27.27 o 
  -9   5   6     1013.62     1080.80     30.95 o 
  -7   5   6      724.60      689.77     22.95 o 
  -5   5   6      100.57      118.02     12.58 o 
  -3   5   6       46.51       45.29     10.03 o 
  -1   5   6     1977.05     1893.94     37.67 o 
   1   5   6     1855.05     1859.22     37.68 o 
   3   5   6      857.61      865.03     27.04 o 
   5   5   6       10.21       -6.32     14.71 o 
   7   5   6      465.45      497.79     36.81 o 
   9   5   6     1418.17     1401.47     36.31 o 
  11   5   6      913.01      911.94     41.57 o 
  13   5   6      952.49      938.41     41.93 o 
  15   5   6      909.22      912.29     33.67 o 
  17   5   6      760.72      820.84     33.80 o 
 -20   6   6       16.31       32.50     20.97 o 
 -18   6   6      284.47      283.84     32.73 o 
 -16   6   6      191.15      136.73     18.98 o 
 -14   6   6      590.57      554.13     28.47 o 
 -12   6   6       22.44       29.86     20.77 o 
 -10   6   6      978.43     1055.98     30.01 o 
  -8   6   6      626.15      685.15     24.92 o 
  -6   6   6      799.48      795.18     36.10 o 
  -4   6   6      133.08      133.75     14.37 o 
  -2   6   6      652.02      724.41     25.87 o 
   0   6   6      179.64      201.57     17.95 o 
   2   6   6        3.88        0.11      8.43 o 
   4   6   6      669.18      602.80     25.46 o 
   6   6   6      495.67      437.80     31.93 o 
   8   6   6      762.25      718.00     35.75 o 
  10   6   6       11.92       27.91     11.89 o 
  12   6   6       10.84        4.55     10.90 o 
  14   6   6        9.23       24.80     16.32 o 
  16   6   6      130.55      134.92     19.75 o 
 -11   7   6      570.94      607.67     52.62 o 
  -9   7   6     1659.21     1695.78     62.74 o 
  -7   7   6      200.19      224.01     26.39 o 
  -5   7   6        4.92       -0.28      9.62 o 
  -3   7   6      399.59      438.94     32.19 o 
  -1   7   6      725.29      718.39     35.28 o 
   1   7   6     1143.79     1103.24     37.98 o 
   3   7   6      164.82      152.70     19.14 o 
   5   7   6      485.89      544.54     26.95 o 
   7   7   6      622.83      648.95     46.33 o 
   9   7   6      434.48      400.19     25.93 o 
  11   7   6      486.25      449.71     27.81 o 
  13   7   6      645.30      703.33     40.02 o 
 -10   8   6      824.07      855.62     66.64 o 
  -8   8   6     1575.68     1613.54     61.83 o 
  -6   8   6      992.59     1000.14     64.01 o 
  -4   8   6       71.38       64.93     15.56 o 
  -2   8   6      225.01      233.14     20.67 o 
   0   8   6      840.69      861.56     32.83 o 
   2   8   6      466.13      444.63     25.93 o 
   4   8   6      279.67      259.38     22.71 o 
   6   8   6      640.53      622.05     31.33 o 
   8   8   6      966.29      935.91     37.57 o 
  -3   9   6        6.68       -4.11     19.65 o 
  -1   9   6       59.33       51.46     19.10 o 
 -27   1   7      165.23      185.69     22.89 o 
 -25   1   7       60.18       65.72     14.69 o 
 -23   1   7      429.58      420.02     25.00 o 
 -21   1   7      760.20      878.62     30.79 o 
 -19   1   7      600.03      550.07     24.50 o 
 -17   1   7       19.65       11.19      8.12 o 
 -15   1   7      971.81      991.17     27.75 o 
 -13   1   7     4980.46     4944.61     52.70 o 
 -11   1   7     1147.22     1064.08     25.78 o 
  -9   1   7       12.63       77.17      6.32 o 
  -7   1   7       10.20       41.63      6.37 o 
  -5   1   7      896.54      800.59     13.30 o 
  -3   1   7    15373.75    16136.65     87.15 o 
  -1   1   7     9571.89    10203.00     61.89 o 
   1   1   7    21403.57    22541.99    113.98 o 
   3   1   7     5586.76     5651.54     42.65 o 
   5   1   7     1715.78     1639.58     21.98 o 
   7   1   7     6057.12     6361.31     59.33 o 
   9   1   7    14797.16    14970.19    122.76 o 
  11   1   7    12097.79    11958.98    131.04 o 
  13   1   7     3229.75     3055.81     49.19 o 
  15   1   7     1535.32     1481.74     39.04 o 
  17   1   7      974.39     1191.59     61.64 o 
  19   1   7     5313.41     6039.46    114.07 o 
 -26   2   7      371.89      362.31     26.29 o 
 -24   2   7        1.95       12.31     13.00 o 
 -22   2   7     1702.61     1649.05     42.48 o 
 -20   2   7     1032.16     1001.48     32.58 o 
 -18   2   7       49.47       59.30     11.85 o 
 -16   2   7      265.41      335.07     25.47 o 
 -14   2   7      127.21      114.95     11.09 o 
 -12   2   7     5086.99     5033.45     52.91 o 
 -10   2   7      963.07      876.54     19.16 o 
  -8   2   7        3.46        9.52      4.79 o 
  -6   2   7     3325.94     3446.28     32.69 o 
  -4   2   7      545.17      467.76     11.74 o 
  -2   2   7      327.65      504.25     11.68 o 
   0   2   7     8549.79     9224.19     51.61 o 
   2   2   7      318.20      328.80     11.37 o 
   4   2   7      185.49      156.21     11.80 o 
   6   2   7     1044.16     1030.58     25.71 o 
   8   2   7      141.71      210.93     14.36 o 
  10   2   7     7875.79     7789.03     81.48 o 
  12   2   7       47.29       50.57     12.88 o 
  14   2   7      212.24      200.99     16.75 o 
  16   2   7     2145.02     2068.56     44.71 o 
  18   2   7      210.51      216.07     19.58 o 
  20   2   7      464.11      594.32     60.18 o 
 -25   3   7       31.58       37.53     14.58 o 
 -23   3   7      338.65      362.00     24.05 o 
 -21   3   7        1.85        2.43     11.80 o 
 -19   3   7      656.03      616.34     26.80 o 
 -17   3   7       39.32       24.38      9.50 o 
 -15   3   7      971.71      973.06     30.01 o 
 -13   3   7      790.62      780.79     21.98 o 
 -11   3   7      269.75      259.26     25.25 o 
  -9   3   7        3.69       23.74      5.86 o 
  -7   3   7       14.90        1.23      4.71 o 
  -5   3   7     1488.33     1552.23     21.98 o 
  -3   3   7     1044.01     1087.32     20.45 o 
  -1   3   7     5155.05     5264.35     58.05 o 
   1   3   7     9015.62     9131.51    104.26 o 
   3   3   7     2906.56     3009.89     44.43 o 
   5   3   7      851.95      917.56     25.62 o 
   7   3   7     1965.29     1992.31     58.81 o 
   9   3   7     3868.70     3807.70     55.76 o 
  11   3   7     6575.11     6334.05     76.64 o 
  13   3   7     1612.85     1470.76     37.52 o 
  15   3   7      144.45      155.03     16.65 o 
  17   3   7     1572.97     1618.28     42.53 o 
  19   3   7      996.97     1110.46     37.38 o 
 -24   4   7     1176.98     1236.84     41.15 o 
 -22   4   7     1662.96     1704.15     51.63 o 
 -20   4   7      920.45      927.50     32.38 o 
 -18   4   7     1914.63     1910.32     43.24 o 
 -16   4   7       34.08       68.29     10.72 o 
 -14   4   7      887.04      914.52     25.39 o 
 -12   4   7     9568.04     9330.91     90.34 o 
 -10   4   7     3968.80     3882.10     40.94 o 
  -8   4   7     4298.45     4456.27     43.19 o 
  -6   4   7     1322.79     1282.42     24.76 o 
  -4   4   7     2494.22     2298.06     38.76 o 
  -2   4   7     9080.10     8882.44     84.23 o 
   0   4   7     5821.56     5792.14     66.15 o 
   2   4   7     2278.03     2315.99     40.78 o 
   4   4   7     2897.46     2730.83     45.68 o 
   6   4   7     3865.28     3711.03     72.07 o 
   8   4   7     1989.70     1913.79     40.89 o 
  10   4   7     3896.58     3847.45     60.14 o 
  12   4   7      969.04      941.35     31.06 o 
  14   4   7      495.11      559.75     40.83 o 
  16   4   7     1351.15     1417.09     40.68 o 
  18   4   7      974.88     1026.34     36.98 o 
 -23   5   7        2.54      -15.15     15.15 o 
 -21   5   7      420.20      381.15     40.02 o 
 -19   5   7      399.32      375.92     23.48 o 
 -17   5   7      506.10      502.14     23.54 o 
 -15   5   7       25.11       16.07      9.17 o 
 -13   5   7       51.86       24.55      9.96 o 
 -11   5   7       24.36       13.61      9.00 o 
  -9   5   7      752.14      817.76     28.33 o 
  -7   5   7      468.59      505.53     21.19 o 
  -5   5   7       13.50       18.96      8.78 o 
  -3   5   7      444.24      442.79     20.24 o 
  -1   5   7      114.13      120.60     13.12 o 
   1   5   7       43.10       37.69      9.95 o 
   3   5   7      742.81      745.92     38.61 o 
   5   5   7      246.68      262.57     18.31 o 
   7   5   7      215.42      184.39     17.01 o 
   9   5   7       13.25       10.93     10.25 o 
  11   5   7      792.47      814.79     30.50 o 
  13   5   7      259.25      242.47     21.00 o 
  15   5   7        7.82       12.10     16.00 o 
  17   5   7      281.05      244.41     23.45 o 
 -20   6   7       93.28       82.37     24.55 o 
 -18   6   7      622.50      567.32     39.81 o 
 -16   6   7       29.96       24.73     12.12 o 
 -14   6   7      132.36      134.06     22.36 o 
 -12   6   7     1761.69     1802.35     58.47 o 
 -10   6   7     1760.06     1813.92     57.34 o 
  -8   6   7     1252.14     1263.80     33.46 o 
  -6   6   7      100.36       99.88     13.48 o 
  -4   6   7       63.87       70.43     12.47 o 
  -2   6   7     3740.60     3697.45     81.44 o 
   0   6   7     1827.02     1746.47     40.02 o 
   2   6   7       24.30       24.41     10.07 o 
   4   6   7      417.22      397.50     22.81 o 
   6   6   7     1231.47     1268.34     36.57 o 
   8   6   7     1385.59     1427.78     39.75 o 
  10   6   7      316.04      281.79     22.17 o 
  12   6   7      272.02      248.25     22.15 o 
  14   6   7      314.14      311.51     24.96 o 
 -13   7   7      282.14      313.57     30.35 o 
 -11   7   7      633.57      676.33     55.44 o 
  -9   7   7     1447.44     1547.19     39.83 o 
  -7   7   7      321.19      345.54     21.91 o 
  -5   7   7      419.59      478.21     24.61 o 
  -3   7   7     2145.16     2071.57     70.20 o 
  -1   7   7      839.49      799.85     30.08 o 
   1   7   7      395.16      456.56     25.47 o 
   3   7   7       10.09       -2.54     10.35 o 
   5   7   7       95.74       89.32     16.33 o 
   7   7   7     1510.62     1512.49     43.15 o 
   9   7   7      576.14      614.97     31.21 o 
  11   7   7       99.72      113.72     18.98 o 
 -10   8   7      300.54      264.01     44.20 o 
  -8   8   7        0.39       27.29     15.12 o 
  -6   8   7      204.04      205.37     20.52 o 
  -4   8   7        0.28        4.43     11.45 o 
  -2   8   7      160.34      156.76     27.26 o 
   0   8   7      620.74      587.76     29.54 o 
   2   8   7       30.86       22.67     12.64 o 
   4   8   7       26.92       19.97     13.36 o 
   6   8   7      159.11      132.26     20.50 o 
 -26   0   8      398.92      451.27     39.78 o 
 -24   0   8      506.17      485.64     38.28 o 
 -22   0   8     2314.13     2220.58    111.95 o 
 -20   0   8      341.94      334.35     38.00 o 
 -18   0   8        9.93       60.82     37.06 o 
 -16   0   8      728.46      634.93     39.44 o 
 -14   0   8    10983.63    11061.21    141.54 o 
 -12   0   8     6543.97     6118.63     94.18 o 
 -10   0   8     3726.85     3554.40     53.62 o 
  -8   0   8     4072.73     4164.24     55.23 o 
  -6   0   8     2387.15     2216.46     35.66 o 
  -4   0   8     1893.07     1669.53     31.06 o 
  -2   0   8    16141.71    17420.56    134.27 o 
   0   0   8     9716.12    10061.47     90.71 o 
   2   0   8     4928.30     4640.57     55.98 o 
   4   0   8     4883.81     5173.52     61.60 o 
   6   0   8      157.06      144.76     12.86 o 
   8   0   8    22383.05    22832.37    179.33 o 
  10   0   8      818.88      861.21     79.99 o 
  12   0   8      113.13       95.80     17.79 o 
  14   0   8     6940.86     6479.94    160.31 o 
  16   0   8     1329.87     1276.88     71.40 o 
  18   0   8     4063.37     4478.86    140.08 o 
  20   0   8      739.91      767.73     64.60 o 
 -25   1   8        0.93       -4.43     10.91 o 
 -23   1   8      107.21       97.07     24.12 o 
 -21   1   8        1.52        6.21      9.37 o 
 -19   1   8      237.95      197.73     17.25 o 
 -17   1   8       46.10       50.60     10.69 o 
 -15   1   8       62.31       85.08     11.84 o 
 -13   1   8      169.41      170.53     12.12 o 
 -11   1   8      137.37      106.32      9.87 o 
  -9   1   8      716.00      757.32     15.02 o 
  -7   1   8        2.88       -3.07      3.59 o 
  -5   1   8     1328.89     1376.12     18.59 o 
  -3   1   8     1117.12     1150.38     18.18 o 
  -1   1   8     1283.22     1314.39     20.94 o 
   1   1   8        1.69        0.82      3.86 o 
   3   1   8      186.18      204.77     13.59 o 
   5   1   8      943.66      921.66     20.28 o 
   7   1   8     1053.60     1082.66     26.80 o 
   9   1   8      323.91      336.76     17.36 o 
  11   1   8        1.32       10.85      8.60 o 
  13   1   8      346.65      364.59     19.88 o 
  15   1   8       24.36       21.66     13.44 o 
  17   1   8      281.93      317.65     30.34 o 
  19   1   8       76.06       77.59     31.96 o 
 -26   2   8      491.33      433.42     28.86 o 
 -24   2   8       99.92       57.35     14.56 o 
 -22   2   8        8.59        8.97     10.32 o 
 -20   2   8      806.34      786.19     28.97 o 
 -18   2   8      335.82      304.60     19.52 o 
 -16   2   8      211.51      191.11     15.96 o 
 -14   2   8     3136.48     3148.00     43.97 o 
 -12   2   8     1014.94      979.58     23.43 o 
 -10   2   8     2145.61     2166.17     30.82 o 
  -8   2   8       93.06      107.12      7.69 o 
  -6   2   8     1836.56     2080.05     25.84 o 
  -4   2   8     3219.47     3144.11     38.82 o 
  -2   2   8     1738.95     1761.37     20.23 o 
   0   2   8        6.07       11.10      3.96 o 
   2   2   8     1185.92     1173.50     26.73 o 
   4   2   8      269.95      242.01     14.39 o 
   6   2   8      314.97      333.67     17.09 o 
   8   2   8     2156.90     2214.15     54.38 o 
  10   2   8       59.29       28.19     11.66 o 
  12   2   8       39.61       42.80     11.13 o 
  14   2   8      878.01      865.36     30.75 o 
  16   2   8      207.84      193.91     18.41 o 
  18   2   8     1455.60     1588.15     49.38 o 
  20   2   8      428.03      414.44     49.13 o 
 -25   3   8       19.89        6.36     13.05 o 
 -23   3   8      583.41      605.31     29.96 o 
 -21   3   8       14.30       34.92     12.11 o 
 -19   3   8     1040.31      988.92     32.39 o 
 -17   3   8      842.08      847.65     25.36 o 
 -15   3   8      704.23      659.02     21.83 o 
 -13   3   8      927.43      932.54     37.44 o 
 -11   3   8     1129.96     1143.27     28.48 o 
  -9   3   8     3263.13     3384.04     43.98 o 
  -7   3   8     2422.73     2472.08     30.06 o 
  -5   3   8     5444.19     5508.24     51.95 o 
  -3   3   8     4691.80     4877.15     64.72 o 
  -1   3   8     8937.05     8965.64     83.16 o 
   1   3   8      879.04      765.36     24.53 o 
   3   3   8      939.75      894.83     25.59 o 
   5   3   8     5531.64     5418.74     65.83 o 
   7   3   8     6026.13     5926.12     71.25 o 
   9   3   8     3708.47     3665.94     56.33 o 
  11   3   8      488.47      490.30     23.46 o 
  13   3   8      623.89      650.95     27.56 o 
  15   3   8      221.98      262.18     20.87 o 
  17   3   8     1757.75     1788.62     45.87 o 
  19   3   8      630.75      663.56     45.97 o 
 -24   4   8        7.88       22.41     13.41 o 
 -22   4   8      414.35      387.10     26.94 o 
 -20   4   8      340.35      327.28     22.44 o 
 -18   4   8       85.38       96.98     14.27 o 
 -16   4   8      508.97      490.71     20.91 o 
 -14   4   8       97.13       81.51     14.20 o 
 -12   4   8      377.48      374.28     19.32 o 
 -10   4   8     1205.20     1273.11     26.35 o 
  -8   4   8       46.08       54.63      8.89 o 
  -6   4   8     2117.62     2137.05     38.54 o 
  -4   4   8     2605.94     2644.29     43.52 o 
  -2   4   8      513.81      510.18     20.71 o 
   0   4   8      662.86      628.92     22.61 o 
   2   4   8      415.41      405.84     24.51 o 
   4   4   8      251.29      287.35     26.28 o 
   6   4   8     1408.57     1490.18     35.88 o 
   8   4   8      168.83      184.31     17.50 o 
  10   4   8      210.80      224.35     21.15 o 
  12   4   8      408.11      407.38     23.58 o 
  14   4   8       12.50        3.84     12.56 o 
  16   4   8       21.59       22.83     12.92 o 
  18   4   8      129.10      123.07     19.39 o 
 -21   5   8        6.48        0.48     14.82 o 
 -19   5   8      259.20      273.78     19.10 o 
 -17   5   8      237.96      236.18     17.39 o 
 -15   5   8       53.03       31.39     10.72 o 
 -13   5   8      199.27      217.34     19.98 o 
 -11   5   8      213.95      207.07     24.72 o 
  -9   5   8      173.29      166.36     14.57 o 
  -7   5   8     1320.82     1346.33     41.22 o 
  -5   5   8     2188.52     2264.17     42.82 o 
  -3   5   8     1513.85     1483.13     34.79 o 
  -1   5   8     2177.09     2115.15     59.50 o 
   1   5   8      281.46      273.84     18.21 o 
   3   5   8      150.17      180.57     16.37 o 
   5   5   8     1972.58     1983.57     43.07 o 
   7   5   8     2205.17     2211.14     50.10 o 
   9   5   8     2167.70     2223.17     48.60 o 
  11   5   8      431.81      400.00     24.27 o 
  13   5   8       66.04       63.50     14.36 o 
  15   5   8      177.98      194.16     21.87 o 
 -20   6   8      281.85      339.55     35.76 o 
 -18   6   8      151.56      152.96     18.60 o 
 -16   6   8      339.45      339.37     25.78 o 
 -14   6   8      549.81      602.70     38.22 o 
 -12   6   8       11.56       19.27     17.77 o 
 -10   6   8      237.03      321.19     23.60 o 
  -8   6   8        4.01       16.32      9.85 o 
  -6   6   8      197.28      225.12     19.11 o 
  -4   6   8      641.93      658.97     27.97 o 
  -2   6   8        1.16       -6.80      9.10 o 
   0   6   8      476.89      532.13     25.07 o 
   2   6   8       59.81       56.53     18.26 o 
   4   6   8        6.45       -9.34      9.34 o 
   6   6   8        9.31       15.25     10.87 o 
   8   6   8      227.11      222.68     20.49 o 
  10   6   8      488.41      469.92     27.61 o 
  12   6   8      386.89      393.56     26.17 o 
  14   6   8        6.68       -6.80     14.02 o 
 -15   7   8       15.10        4.68     16.84 o 
 -13   7   8      237.24      248.60     29.69 o 
 -11   7   8      218.92      213.66     40.55 o 
  -9   7   8       23.30       33.04     14.79 o 
  -7   7   8      917.57      913.72     32.20 o 
  -5   7   8     1495.39     1510.23     40.58 o 
  -3   7   8     1947.32     1982.08     46.02 o 
  -1   7   8      545.53      515.10     26.74 o 
   1   7   8      405.40      464.05     42.55 o 
   3   7   8      686.42      661.11     31.29 o 
   5   7   8      742.54      725.23     32.40 o 
   7   7   8     1320.01     1179.05     39.67 o 
   9   7   8     1158.31     1139.56     40.86 o 
 -10   8   8      249.26      246.76     31.31 o 
  -8   8   8       35.47       47.33     14.57 o 
  -6   8   8       10.72       31.67     13.74 o 
  -4   8   8      577.80      554.31     29.54 o 
  -2   8   8      525.32      499.53     28.54 o 
   0   8   8      161.87      182.63     29.07 o 
   2   8   8       45.25       46.32     14.49 o 
   4   8   8       20.33       13.21     15.21 o 
 -25   1   9      202.19      189.40     21.18 o 
 -23   1   9      659.45      736.86     31.41 o 
 -21   1   9     4975.00     4805.42     93.61 o 
 -19   1   9     1070.32     1038.74     32.67 o 
 -17   1   9       20.37       15.33      9.33 o 
 -15   1   9      366.79      352.16     19.06 o 
 -13   1   9     2459.76     2615.60     39.53 o 
 -11   1   9    11960.75    12584.17     94.40 o 
  -9   1   9     3609.24     3636.79     40.58 o 
  -7   1   9     1086.14     1069.48     19.07 o 
  -5   1   9     3407.50     3348.85     31.14 o 
  -3   1   9     3822.48     3710.38     35.79 o 
  -1   1   9      664.44      898.25     17.15 o 
   1   1   9      257.79      235.63      9.94 o 
   3   1   9     4906.10     5012.30     49.65 o 
   5   1   9     2853.66     2694.01     42.51 o 
   7   1   9      253.36      253.41     15.88 o 
   9   1   9     1708.76     1538.47     34.64 o 
  11   1   9      299.10      421.02     25.37 o 
  13   1   9      102.94      149.15     23.54 o 
  15   1   9       18.99       -4.13     20.66 o 
  17   1   9      169.62      158.82     26.86 o 
  19   1   9      495.04      505.60     39.71 o 
 -26   2   9       73.42       80.46     18.51 o 
 -24   2   9      805.78      781.93     33.77 o 
 -22   2   9       21.33       14.79     17.69 o 
 -20   2   9        4.03        0.93      9.35 o 
 -18   2   9      939.05      895.09     30.13 o 
 -16   2   9      669.47      618.68     21.78 o 
 -14   2   9       71.76       88.22     10.70 o 
 -12   2   9        3.64        2.31      7.89 o 
 -10   2   9       29.29       23.07      7.72 o 
  -8   2   9     2512.46     2619.75     31.07 o 
  -6   2   9      112.05      166.12      9.28 o 
  -4   2   9      609.28      554.30     14.30 o 
  -2   2   9     3783.60     3905.51     36.75 o 
   0   2   9      321.29      296.48     20.54 o 
   2   2   9       20.82       32.13      8.24 o 
   4   2   9     1468.12     1500.45     32.66 o 
   6   2   9     1970.17     1981.17     38.51 o 
   8   2   9     1612.51     1614.93     36.50 o 
  10   2   9      129.52      128.00     16.32 o 
  12   2   9      652.33      622.53     26.34 o 
  14   2   9      105.44       93.13     14.33 o 
  16   2   9      808.15      905.85     38.24 o 
  18   2   9        9.37        0.17     15.87 o 
 -25   3   9        7.94       10.83     14.24 o 
 -23   3   9      831.64      838.77     57.96 o 
 -21   3   9     1880.50     1879.99     46.51 o 
 -19   3   9      156.24      164.83     17.20 o 
 -17   3   9       52.87       51.48     13.74 o 
 -15   3   9      338.15      318.52     17.10 o 
 -13   3   9     2035.80     2163.51     41.46 o 
 -11   3   9     1511.02     1727.35     43.95 o 
  -9   3   9     1920.54     1949.83     31.31 o 
  -7   3   9     1844.52     1819.46     29.93 o 
  -5   3   9     1045.23     1074.01     28.12 o 
  -3   3   9       98.46       96.69     11.53 o 
  -1   3   9        1.90       -4.19      6.92 o 
   1   3   9      144.85      123.47     12.43 o 
   3   3   9      925.54      844.52     26.29 o 
   5   3   9      546.07      516.05     22.92 o 
   7   3   9       11.49        5.55      8.34 o 
   9   3   9       39.88       42.45     10.84 o 
  11   3   9      370.18      328.91     24.39 o 
  13   3   9        3.01       -4.55      9.74 o 
  15   3   9        5.19       -0.52     10.99 o 
  17   3   9        4.66       -3.32     13.86 o 
 -22   4   9      738.66      800.25     33.82 o 
 -20   4   9      528.25      601.89     28.65 o 
 -18   4   9      726.16      800.65     26.47 o 
 -16   4   9     2010.95     1988.78     38.88 o 
 -14   4   9       80.68      113.37     13.59 o 
 -12   4   9     1883.23     1912.77     46.56 o 
 -10   4   9      469.96      532.99     25.84 o 
  -8   4   9       60.22       89.47     12.01 o 
  -6   4   9     3489.72     3485.38     51.38 o 
  -4   4   9      594.92      614.51     22.67 o 
  -2   4   9     1852.24     1929.84     42.01 o 
   0   4   9     3400.57     3299.87     51.72 o 
   2   4   9      187.10      165.26     15.21 o 
   4   4   9      344.26      334.35     19.67 o 
   6   4   9     1963.33     1942.90     42.27 o 
   8   4   9      769.95      781.42     28.89 o 
  10   4   9     2501.38     2526.57     51.41 o 
  12   4   9      915.84      937.40     37.25 o 
  14   4   9      147.66      159.61     19.22 o 
  16   4   9     1802.31     1858.43     57.09 o 
 -21   5   9      122.25      114.54     20.89 o 
 -19   5   9       77.38       80.25     13.41 o 
 -17   5   9      381.48      358.07     22.61 o 
 -15   5   9        2.58        4.92     18.43 o 
 -13   5   9      479.87      499.46     35.31 o 
 -11   5   9       69.79       52.38     23.72 o 
  -9   5   9      101.83       97.03     15.15 o 
  -7   5   9       38.80       26.14     11.49 o 
  -5   5   9      373.92      352.82     20.03 o 
  -3   5   9      753.55      788.47     26.80 o 
  -1   5   9      641.41      621.15     24.80 o 
   1   5   9      111.65      115.38     13.96 o 
   3   5   9       57.95       61.86     12.45 o 
   5   5   9        0.17        7.32      9.63 o 
   7   5   9      452.42      473.28     35.38 o 
   9   5   9      207.29      195.49     24.68 o 
  11   5   9      329.04      298.31     22.74 o 
  13   5   9      159.23      148.10     20.32 o 
 -18   6   9      303.41      336.91     27.72 o 
 -16   6   9      251.50      270.32     25.29 o 
 -14   6   9        2.73        5.44     15.83 o 
 -12   6   9      325.68      347.51     55.17 o 
 -10   6   9      137.72      156.48     24.27 o 
  -8   6   9      388.88      339.02     20.95 o 
  -6   6   9      453.86      459.12     30.47 o 
  -4   6   9      371.20      352.71     21.82 o 
  -2   6   9        6.51       15.64     10.28 o 
   0   6   9      462.13      463.20     24.41 o 
   2   6   9       31.00       27.24     11.41 o 
   4   6   9      112.71      120.74     16.06 o 
   6   6   9       56.78       38.52     13.23 o 
   8   6   9        3.69        9.26     12.15 o 
  10   6   9     1133.96     1046.41     48.40 o 
  12   6   9      184.38      201.13     23.01 o 
 -15   7   9      252.71      249.75     32.56 o 
 -13   7   9       50.91       52.36     32.30 o 
 -11   7   9      207.40      257.12     31.96 o 
  -9   7   9      859.79      924.18     39.02 o 
  -7   7   9      666.22      739.48     30.35 o 
  -5   7   9       13.10       11.09     11.57 o 
  -3   7   9      455.41      487.49     26.47 o 
  -1   7   9     1296.65     1242.90     38.45 o 
   1   7   9     1157.96     1240.10     39.19 o 
   3   7   9      739.71      702.59     32.76 o 
   5   7   9       89.40      132.96     18.34 o 
   7   7   9      760.48      746.66     35.18 o 
  -8   8   9       11.21       22.21     15.94 o 
  -6   8   9      160.37      144.32     19.20 o 
  -4   8   9        1.75       -3.11     12.10 o 
  -2   8   9        0.70        2.13     12.32 o 
   0   8   9        7.30        9.63     14.31 o 
   2   8   9       64.73       37.57     16.44 o 
 -26   0  10      866.34      750.73     70.72 o 
 -24   0  10     1231.56     1320.35     58.36 o 
 -22   0  10      743.62      901.23     47.11 o 
 -20   0  10     5175.68     5122.78    105.30 o 
 -18   0  10     1469.32     1503.66     54.45 o 
 -16   0  10       10.95        9.86     15.30 o 
 -14   0  10      887.34      962.07     41.40 o 
 -12   0  10       19.24       40.91     11.48 o 
 -10   0  10     9436.76     9768.53    102.99 o 
  -8   0  10     5289.13     5233.05     56.54 o 
  -6   0  10     1692.71     1719.41     63.83 o 
  -4   0  10     9404.30     9620.69     95.00 o 
  -2   0  10     5992.11     6092.03     88.28 o 
   0   0  10     1208.63     1219.63     41.22 o 
   2   0  10       18.78       11.70      7.30 o 
   4   0  10     1599.16     1635.49     47.79 o 
   6   0  10     7864.36     7863.16    113.28 o 
   8   0  10     4789.84     4757.66    133.79 o 
  10   0  10     2724.65     2938.30    107.61 o 
  12   0  10      329.03      405.96     45.90 o 
  14   0  10     1774.17     1670.94     86.70 o 
  16   0  10       50.81       73.95     28.73 o 
  18   0  10      831.65      850.35     70.72 o 
 -25   1  10        5.10       10.43     14.10 o 
 -23   1  10      180.82      162.16     31.33 o 
 -21   1  10      308.42      302.01     21.81 o 
 -19   1  10      184.65      209.66     18.65 o 
 -17   1  10       13.78       25.91     10.16 o 
 -15   1  10       11.14       20.38      9.26 o 
 -13   1  10     2191.08     2103.17     38.67 o 
 -11   1  10      923.08      908.28     23.15 o 
  -9   1  10      207.31      184.22     13.55 o 
  -7   1  10        7.15        7.05      4.85 o 
  -5   1  10      953.99      888.71     16.91 o 
  -3   1  10        6.43        2.11      5.02 o 
  -1   1  10       62.66       53.30      6.75 o 
   1   1  10      412.42      484.60     16.16 o 
   3   1  10      147.46      156.28     12.95 o 
   5   1  10       76.95       97.03     14.24 o 
   7   1  10      847.55      774.83     25.28 o 
   9   1  10      437.51      468.69     22.00 o 
  11   1  10      489.61      481.64     29.61 o 
  13   1  10       38.17       15.39     15.08 o 
  15   1  10       12.59       10.87     22.02 o 
  17   1  10        2.97       39.54     19.47 o 
 -24   2  10      415.26      483.70     28.43 o 
 -22   2  10      893.90      957.41     43.41 o 
 -20   2  10     1336.16     1370.17     38.81 o 
 -18   2  10      342.60      363.40     28.99 o 
 -16   2  10      733.33      694.27     26.83 o 
 -14   2  10       75.91       74.02     10.34 o 
 -12   2  10       61.12       61.77     12.74 o 
 -10   2  10        4.40       17.50      8.04 o 
  -8   2  10      982.07     1019.15     23.76 o 
  -6   2  10      416.58      461.51     19.52 o 
  -4   2  10       78.83       72.60     10.54 o 
  -2   2  10     1114.96     1143.20     39.36 o 
   0   2  10      445.91      456.28     19.95 o 
   2   2  10       74.27      103.43     11.96 o 
   4   2  10      161.61      175.25     14.76 o 
   6   2  10       38.46       30.69      9.75 o 
   8   2  10     3411.89     3447.79     55.37 o 
  10   2  10      721.97      829.64     42.62 o 
  12   2  10      164.99      125.77     21.23 o 
  14   2  10      314.54      384.82     42.86 o 
  16   2  10       20.45       36.31     24.57 o 
 -23   3  10     1290.37     1240.47     41.64 o 
 -21   3  10     1184.35     1188.38     38.21 o 
 -19   3  10      786.26      804.68     30.14 o 
 -17   3  10      565.30      678.74     25.00 o 
 -15   3  10      137.61      178.90     14.60 o 
 -13   3  10     6291.98     6047.01     74.53 o 
 -11   3  10     4865.78     4906.48     62.74 o 
  -9   3  10      190.53      191.14     14.63 o 
  -7   3  10        5.31        7.34      7.74 o 
  -5   3  10     1475.53     1495.55     41.76 o 
  -3   3  10      953.52      874.82     38.65 o 
  -1   3  10     2093.29     2000.89     38.98 o 
   1   3  10     2079.15     2061.43     56.26 o 
   3   3  10      225.73      268.89     17.61 o 
   5   3  10      411.24      382.95     30.60 o 
   7   3  10      213.33      204.79     17.37 o 
   9   3  10     1186.39     1144.82     34.13 o 
  11   3  10     1546.54     1629.99     42.11 o 
  13   3  10      200.47      232.37     22.72 o 
  15   3  10      191.86      171.87     19.74 o 
 -22   4  10      360.08      328.64     24.59 o 
 -20   4  10      239.21      299.98     28.32 o 
 -18   4  10        3.30       -6.38      9.61 o 
 -16   4  10      498.22      527.65     27.25 o 
 -14   4  10       10.65       11.25     11.80 o 
 -12   4  10      293.27      313.01     28.91 o 
 -10   4  10      961.63      871.17     41.35 o 
  -8   4  10        0.52       -1.59      8.19 o 
  -6   4  10      374.20      363.21     19.15 o 
  -4   4  10      514.47      492.84     21.85 o 
  -2   4  10      110.94       95.49     12.89 o 
   0   4  10      824.45      784.07     26.80 o 
   2   4  10       19.77       38.68     10.23 o 
   4   4  10       28.55       21.46      9.63 o 
   6   4  10      424.23      401.98     28.15 o 
   8   4  10     1664.37     1649.11     41.81 o 
  10   4  10      201.96      187.58     19.11 o 
  12   4  10       91.76       88.87     16.02 o 
  14   4  10        0.78      -11.52     11.52 o 
 -21   5  10      412.21      470.60     33.40 o 
 -19   5  10       75.75       81.36     16.07 o 
 -17   5  10      385.96      425.09     29.75 o 
 -15   5  10      522.53      694.66     42.78 o 
 -13   5  10     1237.56     1138.81     56.61 o 
 -11   5  10     1444.93     1393.74     57.04 o 
  -9   5  10      455.38      487.04     30.58 o 
  -7   5  10      133.78      147.21     15.33 o 
  -5   5  10      439.64      442.43     22.60 o 
  -3   5  10      206.84      236.38     18.09 o 
  -1   5  10     1594.30     1612.62     39.15 o 
   1   5  10      336.04      372.56     21.95 o 
   3   5  10      389.19      397.00     22.98 o 
   5   5  10      243.30      222.31     19.30 o 
   7   5  10       29.01       20.84     11.86 o 
   9   5  10        5.06        4.18     10.28 o 
  11   5  10       34.73       44.90     13.92 o 
  13   5  10      233.96      272.67     25.19 o 
 -18   6  10      114.95      106.76     20.39 o 
 -16   6  10      156.15      152.34     26.33 o 
 -14   6  10      361.88      415.72     36.77 o 
 -12   6  10      246.17      259.82     30.52 o 
 -10   6  10       94.11       86.01     24.48 o 
  -8   6  10      705.73      698.53     33.60 o 
  -6   6  10      132.31      139.99     17.17 o 
  -4   6  10      204.28      248.03     23.04 o 
  -2   6  10      328.58      332.40     22.32 o 
   0   6  10      697.55      751.55     30.59 o 
   2   6  10      499.45      547.71     27.49 o 
   4   6  10      171.73      152.13     17.70 o 
   6   6  10       39.28       16.42     12.11 o 
   8   6  10      143.89      143.35     19.45 o 
  10   6  10       85.16       78.15     18.86 o 
 -13   7  10      456.69      479.17     41.22 o 
 -11   7  10      487.01      530.65     42.23 o 
  -9   7  10      224.29      290.55     33.17 o 
  -7   7  10        6.37       30.36     12.57 o 
  -5   7  10      138.36      141.65     18.00 o 
  -3   7  10       54.62       59.28     15.10 o 
  -1   7  10      861.62      873.32     34.26 o 
   1   7  10      162.69      167.82     20.17 o 
   3   7  10       44.99       33.06     16.59 o 
   5   7  10      139.85      139.95     21.09 o 
 -25   1  11      104.08       90.13     18.84 o 
 -23   1  11      403.69      460.31     38.79 o 
 -21   1  11     2885.49     2960.42     58.46 o 
 -19   1  11     1764.66     1869.54     44.86 o 
 -17   1  11       38.72       37.25     11.28 o 
 -15   1  11     2714.80     2605.36     44.84 o 
 -13   1  11     3987.19     3785.15     58.47 o 
 -11   1  11       70.32      103.74     10.96 o 
  -9   1  11      609.79      598.11     19.06 o 
  -7   1  11       56.10       69.01      7.36 o 
  -5   1  11     3864.89     3764.86     36.37 o 
  -3   1  11     6566.21     6530.68     54.72 o 
  -1   1  11      965.29     1112.54     27.86 o 
   1   1  11      231.98      161.41     14.08 o 
   3   1  11      138.09      190.63     20.61 o 
   5   1  11        5.49       19.23     10.33 o 
   7   1  11     4550.19     4296.06     80.59 o 
   9   1  11     4067.73     4080.06     92.80 o 
  11   1  11      221.81      355.62     35.87 o 
  13   1  11      487.00      461.26     38.17 o 
  15   1  11       34.80       37.13     19.35 o 
 -24   2  11      110.12       76.20     17.15 o 
 -22   2  11      499.72      490.80     28.76 o 
 -20   2  11      106.00      107.54     20.81 o 
 -18   2  11       65.36       91.48     13.97 o 
 -16   2  11      709.11      622.76     23.21 o 
 -14   2  11      161.11      164.89     14.24 o 
 -12   2  11     2613.51     2559.53     54.52 o 
 -10   2  11     3515.79     3418.02     96.68 o 
  -8   2  11     1167.69     1171.38     25.24 o 
  -6   2  11     1702.38     1720.89     30.03 o 
  -4   2  11      322.00      352.21     17.56 o 
  -2   2  11     1359.40     1298.03     30.99 o 
   0   2  11      941.93      927.71     26.75 o 
   2   2  11      122.99      129.41     13.38 o 
   4   2  11     2066.49     1954.84     40.35 o 
   6   2  11      573.89      548.26     23.91 o 
   8   2  11       43.77       43.32     12.90 o 
  10   2  11      182.42      162.20     17.29 o 
  12   2  11      200.32      209.75     23.45 o 
  14   2  11       38.81       25.62     29.75 o 
  16   2  11      176.46      153.93     30.50 o 
 -23   3  11       32.94       11.27     12.97 o 
 -21   3  11      437.58      462.83     26.82 o 
 -19   3  11      939.55      912.67     38.60 o 
 -17   3  11      419.39      472.26     22.08 o 
 -15   3  11       24.83       27.23      9.30 o 
 -13   3  11      167.84      134.54     14.96 o 
 -11   3  11     1029.64     1083.42     35.44 o 
  -9   3  11        2.94        5.44     12.47 o 
  -7   3  11     1297.84     1266.31     31.14 o 
  -5   3  11     1251.30     1198.69     30.75 o 
  -3   3  11     6252.66     6280.35     73.89 o 
  -1   3  11      428.48      438.41     22.97 o 
   1   3  11      923.59      930.18     28.80 o 
   3   3  11      486.14      425.42     21.64 o 
   5   3  11     2498.33     2292.95     51.41 o 
   7   3  11     1783.42     1617.19     40.35 o 
   9   3  11        2.26        0.43      9.84 o 
  11   3  11      613.60      719.02     31.21 o 
  13   3  11      490.99      531.79     28.52 o 
  15   3  11       56.84       34.58     17.96 o 
 -22   4  11      811.93      806.32     50.33 o 
 -20   4  11      342.27      359.68     22.12 o 
 -18   4  11      117.66      133.07     17.23 o 
 -16   4  11      897.78      958.55     32.76 o 
 -14   4  11     1811.06     1928.25    149.60 o 
 -12   4  11     2089.47     2118.61     66.65 o 
 -10   4  11     3733.97     3686.74    188.79 o 
  -8   4  11      848.31      858.56     41.52 o 
  -6   4  11     1843.77     1959.88     43.85 o 
  -4   4  11     2479.41     2478.99     46.92 o 
  -2   4  11     2343.10     2421.98     46.65 o 
   0   4  11     3537.57     3480.70    128.28 o 
   2   4  11     1793.48     1813.94     42.32 o 
   4   4  11      824.65      761.91     29.00 o 
   6   4  11     3093.96     3080.50     57.18 o 
   8   4  11     1645.88     1613.38     43.00 o 
  10   4  11      184.45      207.94     20.48 o 
  12   4  11      592.13      600.94     30.98 o 
 -19   5  11        0.14        4.93     13.56 o 
 -17   5  11       33.06       20.81     14.24 o 
 -15   5  11      502.96      482.10     38.59 o 
 -13   5  11      301.84      336.92     32.88 o 
 -11   5  11        2.85      -11.99     11.99 o 
  -9   5  11      118.17       99.21     27.97 o 
  -7   5  11     1104.39     1084.28     33.22 o 
  -5   5  11        0.34       -9.01      9.01 o 
  -3   5  11      489.03      443.24     23.57 o 
  -1   5  11       99.96       84.01     13.49 o 
   1   5  11      657.18      670.67     28.35 o 
   3   5  11      697.42      678.23     37.62 o 
   5   5  11      804.93      765.18     31.75 o 
   7   5  11       49.58       40.65     13.42 o 
   9   5  11      417.13      392.57     26.30 o 
  11   5  11       34.51       46.51     16.38 o 
 -16   6  11      203.92      206.33     30.59 o 
 -14   6  11      964.42      982.98     51.14 o 
 -12   6  11      637.53      684.26     44.48 o 
 -10   6  11      440.78      440.37     42.84 o 
  -8   6  11      652.01      672.81     38.48 o 
  -6   6  11      269.06      330.90     22.48 o 
  -4   6  11      638.65      635.08     29.03 o 
  -2   6  11      371.19      398.60     24.42 o 
   0   6  11     1304.89     1347.83     39.67 o 
   2   6  11      731.59      695.47     31.75 o 
   4   6  11       17.58       24.77     13.04 o 
   6   6  11     1251.85     1199.29     40.52 o 
   8   6  11      570.41      546.50     35.38 o 
 -11   7  11      411.67      365.64     39.49 o 
  -9   7  11      773.32      779.14     70.81 o 
  -7   7  11      306.25      295.81     44.72 o 
  -5   7  11      122.86      123.92     18.22 o 
  -3   7  11      544.93      579.61     30.26 o 
  -1   7  11      849.58      911.98     35.88 o 
   1   7  11      306.50      282.86     24.69 o 
   3   7  11      148.75      161.77     21.43 o 
 -24   0  12      559.16      437.90     42.00 o 
 -22   0  12      445.16      345.61     56.19 o 
 -20   0  12     1211.21     1211.06     53.24 o 
 -18   0  12     5596.54     5629.68    111.85 o 
 -16   0  12      968.87      879.33     45.65 o 
 -14   0  12     6841.66     6651.70    163.71 o 
 -12   0  12    16312.89    15676.17    151.11 o 
 -10   0  12      554.13      588.78     26.03 o 
  -8   0  12     7522.77     7691.75     91.43 o 
  -6   0  12     4169.70     4390.01     64.19 o 
  -4   0  12     9865.33     9663.67    102.59 o 
  -2   0  12    20793.97    20250.95    169.34 o 
   0   0  12      948.12      950.80     40.07 o 
   2   0  12     5074.72     4728.76    131.58 o 
   4   0  12     5478.32     5168.89    143.31 o 
   6   0  12      240.34      196.52     35.70 o 
   8   0  12     1655.74     1588.66     83.13 o 
  10   0  12     2000.57     1921.02     95.03 o 
  12   0  12      109.38      118.32     33.32 o 
  14   0  12     1565.07     1516.07     89.08 o 
 -23   1  12      380.32      376.41     26.07 o 
 -21   1  12      224.54      269.88     22.37 o 
 -19   1  12       68.65       78.01     19.26 o 
 -17   1  12      327.01      307.48     20.99 o 
 -15   1  12      695.83      685.58     23.73 o 
 -13   1  12        0.87        3.84      7.82 o 
 -11   1  12       46.85       60.73     10.36 o 
  -9   1  12      874.33      866.51     23.04 o 
  -7   1  12     1279.01     1293.22     22.31 o 
  -5   1  12       17.33       16.23      5.99 o 
  -3   1  12       13.78       31.95     10.65 o 
  -1   1  12      290.19      305.10     17.13 o 
   1   1  12     1399.81     1219.04     31.04 o 
   3   1  12      176.59      178.35     15.19 o 
   5   1  12       57.64       48.65     14.38 o 
   7   1  12     1928.86     1890.30     63.71 o 
   9   1  12       18.82       44.76     21.68 o 
  11   1  12        1.42      -13.11     13.11 o 
  13   1  12       10.90       16.91     16.09 o 
 -22   2  12       57.84       28.83     13.10 o 
 -20   2  12      484.26      507.91     27.84 o 
 -18   2  12     1023.83      978.74     33.50 o 
 -16   2  12     1272.05     1149.82     30.88 o 
 -14   2  12     2831.73     2833.66     66.46 o 
 -12   2  12     2949.08     2852.03     49.78 o 
 -10   2  12      575.66      613.34     23.47 o 
  -8   2  12     1538.53     1694.43     54.81 o 
  -6   2  12     1500.10     1512.42     34.01 o 
  -4   2  12     2828.66     2880.94     65.70 o 
  -2   2  12     5562.38     5163.89     66.32 o 
   0   2  12     1070.80     1023.72     29.49 o 
   2   2  12      335.89      317.08     18.97 o 
   4   2  12      874.55      863.50     29.05 o 
   6   2  12       49.18       41.50     13.79 o 
   8   2  12       51.66       19.57     10.26 o 
  10   2  12      403.71      433.11     29.41 o 
  12   2  12       22.48       24.58     17.45 o 
  14   2  12      294.79      293.31     35.95 o 
 -21   3  12     1216.50     1225.79     45.89 o 
 -19   3  12       88.84       73.67     13.18 o 
 -17   3  12     1206.32     1219.92     32.94 o 
 -15   3  12     1159.46     1204.76     35.52 o 
 -13   3  12      338.55      366.68     30.26 o 
 -11   3  12      376.73      311.53     29.99 o 
  -9   3  12     1977.84     1943.65     61.17 o 
  -7   3  12     4048.16     3996.76     68.32 o 
  -5   3  12     1410.61     1459.57     35.34 o 
  -3   3  12      995.16      998.16     29.90 o 
  -1   3  12     1141.88     1221.02     33.29 o 
   1   3  12     2966.37     2903.13     52.06 o 
   3   3  12      167.26      129.86     15.39 o 
   5   3  12     2189.95     2268.97     47.95 o 
   7   3  12     5078.09     5159.75    124.41 o 
   9   3  12      607.29      637.16     29.73 o 
  11   3  12      230.24      199.67     22.53 o 
  13   3  12       30.40        9.99     17.10 o 
 -20   4  12       77.41       53.50     15.28 o 
 -18   4  12       55.08       71.24     27.73 o 
 -16   4  12      679.18      626.74     34.05 o 
 -14   4  12      900.34      942.22     47.84 o 
 -12   4  12       10.15        9.58     15.44 o 
 -10   4  12      547.26      556.41     56.87 o 
  -8   4  12      153.61      169.76     24.59 o 
  -6   4  12      793.27      844.66     40.51 o 
  -4   4  12      633.48      667.12     26.74 o 
  -2   4  12      872.35      909.26     30.22 o 
   0   4  12     1194.11     1139.99     34.31 o 
   2   4  12       24.75       20.85     10.85 o 
   4   4  12      187.67      169.27     18.16 o 
   6   4  12       49.43       41.91     14.62 o 
   8   4  12        0.63       10.55     11.69 o 
  10   4  12       18.13       10.50     15.68 o 
 -17   5  12      358.46      400.93     30.74 o 
 -15   5  12        6.24      -12.49     12.49 o 
 -13   5  12      207.31      201.72     35.62 o 
 -11   5  12     1124.02     1268.51     55.76 o 
  -9   5  12      211.14      227.32     28.84 o 
  -7   5  12      562.11      541.22     30.83 o 
  -5   5  12     1775.18     1759.03     43.06 o 
  -3   5  12      724.89      772.60     29.57 o 
  -1   5  12      109.57      112.21     16.00 o 
   1   5  12       25.57       18.01     11.76 o 
   3   5  12      872.88      868.62     40.24 o 
   5   5  12     2377.27     2430.80     54.56 o 
   7   5  12      593.35      685.96     32.71 o 
   9   5  12      361.77      346.94     27.11 o 
 -14   6  12        0.77        1.36     19.47 o 
 -12   6  12       18.53       48.85     20.55 o 
 -10   6  12      156.00      186.71     38.76 o 
  -8   6  12       13.25       31.58     18.81 o 
  -6   6  12       18.31        9.29     11.91 o 
  -4   6  12        1.76       10.06     11.10 o 
  -2   6  12       38.34       37.58     13.32 o 
   0   6  12       46.32       56.76     15.29 o 
   2   6  12       98.28       97.07     17.12 o 
   4   6  12        8.03        0.07     13.38 o 
  -7   7  12      395.06      405.66     36.86 o 
  -5   7  12      946.39      893.58     42.80 o 
  -3   7  12      494.33      555.46     31.40 o 
 -23   1  13      456.56      494.93     42.78 o 
 -21   1  13      186.86      151.95     20.30 o 
 -19   1  13      960.45      861.45     32.59 o 
 -17   1  13      408.60      404.61     31.75 o 
 -15   1  13      416.03      426.81     20.86 o 
 -13   1  13     1198.31     1081.45     28.96 o 
 -11   1  13     5119.85     4987.43     60.14 o 
  -9   1  13     6916.52     6880.57     74.31 o 
  -7   1  13        6.84       10.13      8.09 o 
  -5   1  13       30.76       55.43     10.79 o 
  -3   1  13     4282.35     4298.16     62.64 o 
  -1   1  13     9157.57     8711.73     90.73 o 
   1   1  13     1166.73     1144.66     31.83 o 
   3   1  13      324.91      383.77     34.56 o 
   5   1  13     3318.26     3486.27     87.99 o 
   7   1  13     1653.03     1829.29     99.03 o 
   9   1  13      229.26      157.02     26.74 o 
  11   1  13        3.56       28.39     27.03 o 
 -22   2  13      195.48      258.49     23.74 o 
 -20   2  13     1103.67     1060.74     44.93 o 
 -18   2  13      196.54      191.05     19.16 o 
 -16   2  13        1.94       -1.76      8.92 o 
 -14   2  13     1967.66     1948.97     39.37 o 
 -12   2  13      174.43      191.36     19.78 o 
 -10   2  13      789.11      765.84     61.63 o 
  -8   2  13       11.21        8.10     12.85 o 
  -6   2  13      100.41      104.60     14.33 o 
  -4   2  13     2686.58     2576.32     65.10 o 
  -2   2  13       20.32       17.10      9.48 o 
   0   2  13      388.74      411.97     21.61 o 
   2   2  13      336.35      342.30     20.50 o 
   4   2  13       34.95        4.93     12.76 o 
   6   2  13      225.12      229.39     19.24 o 
   8   2  13      312.49      345.99     26.96 o 
  10   2  13       80.80       82.16     22.41 o 
  12   2  13      456.04      493.85     53.89 o 
 -21   3  13      679.62      724.86     33.99 o 
 -19   3  13      587.48      545.13     25.83 o 
 -17   3  13       48.27       49.52     13.79 o 
 -15   3  13       86.95       97.84     21.58 o 
 -13   3  13     2750.98     2629.20     76.66 o 
 -11   3  13     2184.47     2108.44     68.51 o 
  -9   3  13      357.42      386.24     32.66 o 
  -7   3  13       59.47       48.45     18.83 o 
  -5   3  13      425.11      466.58     22.67 o 
  -3   3  13     2482.46     2399.34     47.27 o 
  -1   3  13      829.15      925.43     30.42 o 
   1   3  13     1120.67     1003.37     32.40 o 
   3   3  13     1301.25     1267.28     36.73 o 
   5   3  13       51.72       53.20     14.96 o 
   7   3  13      548.42      512.56     28.44 o 
   9   3  13      169.21      142.05     18.68 o 
  11   3  13       28.05       14.37     16.94 o 
 -18   4  13      922.21      845.81     79.99 o 
 -16   4  13     1340.94     1338.46     47.80 o 
 -14   4  13     1153.45     1168.78     85.60 o 
 -12   4  13     1809.33     1892.17     67.59 o 
 -10   4  13     1993.47     2020.69    153.43 o 
  -8   4  13      601.72      510.82     38.42 o 
  -6   4  13     1704.75     1796.98     42.57 o 
  -4   4  13     1995.65     1877.37     44.06 o 
  -2   4  13     1252.76     1253.02     36.65 o 
   0   4  13     1839.71     1923.02     45.55 o 
   2   4  13      368.53      347.84     23.26 o 
   4   4  13      278.37      289.48     24.44 o 
   6   4  13      578.81      573.41     29.39 o 
   8   4  13     1180.21     1244.66     64.31 o 
 -17   5  13       45.34       19.08     16.65 o 
 -15   5  13        5.86        6.74     19.31 o 
 -13   5  13      218.52      217.44     31.25 o 
 -11   5  13      205.15      227.91     45.39 o 
  -9   5  13      163.28      156.61     28.31 o 
  -7   5  13      136.89      116.89     24.59 o 
  -5   5  13        0.33        3.65      9.99 o 
  -3   5  13      288.89      301.79     22.14 o 
  -1   5  13        3.23        6.90     11.80 o 
   1   5  13       43.11       19.86     15.14 o 
   3   5  13        7.28       22.37     16.61 o 
   5   5  13      181.79      132.41     19.23 o 
 -12   6  13      653.01      779.88     52.41 o 
 -10   6  13      719.85      674.90     49.48 o 
  -8   6  13      223.69      282.88     35.26 o 
  -6   6  13      525.58      503.79     34.20 o 
  -4   6  13      397.72      370.53     25.31 o 
  -2   6  13      442.55      442.92     27.48 o 
   0   6  13      290.80      343.15     26.14 o 
   2   6  13       73.87       66.12     16.96 o 
 -22   0  14     1393.16     1204.12     85.00 o 
 -20   0  14     1309.13     1257.39     58.12 o 
 -18   0  14       62.80       48.77     19.18 o 
 -16   0  14      418.20      455.29     35.74 o 
 -14   0  14     1431.14     1614.22     57.76 o 
 -12   0  14     3351.47     3304.63     64.40 o 
 -10   0  14      159.88      165.78     24.20 o 
  -8   0  14      159.54      161.96     17.62 o 
  -6   0  14     2037.47     1854.20     55.11 o 
  -4   0  14      445.79      554.47     40.63 o 
  -2   0  14     1871.80     1861.00     83.30 o 
   0   0  14      607.85      627.82     54.06 o 
   2   0  14       41.30       48.96     23.12 o 
   4   0  14     2777.66     2896.31    115.26 o 
   6   0  14     2448.42     2749.94    115.94 o 
   8   0  14     1160.34     1224.52     81.77 o 
  10   0  14     2366.95     2441.39    116.96 o 
 -21   1  14        0.46       12.41     13.36 o 
 -19   1  14       95.92      109.09     17.23 o 
 -17   1  14      244.71      211.97     20.19 o 
 -15   1  14        0.69        1.98      8.54 o 
 -13   1  14       54.78       34.81      9.96 o 
 -11   1  14     1340.09     1366.94     31.96 o 
  -9   1  14       10.57        3.28      9.11 o 
  -7   1  14       12.39       26.01     14.60 o 
  -5   1  14       34.42       41.35     10.44 o 
  -3   1  14     1113.61     1090.20     31.08 o 
  -1   1  14      465.12      488.13     22.83 o 
   1   1  14       82.12       30.68     12.88 o 
   3   1  14      188.69      155.38     25.07 o 
   5   1  14      156.18      203.30     28.67 o 
   7   1  14       53.38       46.10     19.94 o 
   9   1  14       13.63       19.75     18.28 o 
 -20   2  14       59.02       63.67     16.55 o 
 -18   2  14       41.47       60.75     15.40 o 
 -16   2  14       59.36       45.57     11.00 o 
 -14   2  14      268.34      278.98     21.25 o 
 -12   2  14     1004.47      820.94     62.05 o 
 -10   2  14       86.25      139.76     31.54 o 
  -8   2  14      135.77      103.88     85.94 o 
  -6   2  14       62.84       76.79     15.51 o 
  -4   2  14       11.12       17.89      9.79 o 
  -2   2  14      787.92      839.60     29.29 o 
   0   2  14       74.97       46.84     13.05 o 
   2   2  14      189.66      158.44     16.90 o 
   4   2  14      572.53      530.40     42.51 o 
   6   2  14      604.70      675.62     43.91 o 
   8   2  14      343.11      401.09     76.25 o 
  10   2  14      257.45      309.62     36.86 o 
 -19   3  14       88.73       70.90     20.73 o 
 -17   3  14      515.30      558.26     34.75 o 
 -15   3  14      471.60      558.25     56.69 o 
 -13   3  14      884.93      896.06     58.65 o 
 -11   3  14     3123.40     3098.82    130.48 o 
  -9   3  14      134.31      183.67     34.60 o 
  -7   3  14       65.20       96.66     21.47 o 
  -5   3  14      873.69      927.38     39.55 o 
  -3   3  14     3257.75     3119.71     56.47 o 
  -1   3  14     2045.08     2017.93     45.99 o 
   1   3  14      334.25      368.71     23.20 o 
   3   3  14      661.15      629.85     28.92 o 
   5   3  14      498.70      483.37     27.43 o 
   7   3  14     1035.34     1032.69     37.18 o 
 -16   4  14      182.49      154.17     24.10 o 
 -14   4  14        1.67       19.20     18.73 o 
 -12   4  14      180.78      238.41     40.21 o 
 -10   4  14      101.36      108.84     45.90 o 
  -8   4  14       49.34       30.83     17.83 o 
  -6   4  14      599.86      575.03     48.02 o 
  -4   4  14       43.11       35.62     12.22 o 
  -2   4  14      114.23      114.06     16.18 o 
   0   4  14       56.53       44.01     13.12 o 
   2   4  14      129.80      100.98     29.98 o 
   4   4  14      177.78      181.66     22.77 o 
   6   4  14      135.36       94.07     18.27 o 
 -13   5  14      880.84      866.53     54.09 o 
 -11   5  14      200.94      237.06     33.31 o 
  -9   5  14       22.17       32.49     20.07 o 
  -7   5  14       72.06       70.06     21.28 o 
  -5   5  14      500.24      545.91     33.22 o 
  -3   5  14      534.96      550.46     28.92 o 
  -1   5  14      702.26      728.74     32.78 o 
   1   5  14      928.18      857.50     35.19 o 
   3   5  14        6.86       -7.39     12.09 o 
 -19   1  15      713.13      712.15     33.02 o 
 -17   1  15      224.45      261.45     22.45 o 
 -15   1  15       25.65       29.97     11.37 o 
 -13   1  15     1058.07     1188.49     31.99 o 
 -11   1  15       81.63      100.27     16.93 o 
  -9   1  15      415.53      368.54     32.03 o 
  -7   1  15      186.10      163.09     23.50 o 
  -5   1  15      349.29      331.11     23.52 o 
  -3   1  15     1997.21     2054.49     50.84 o 
  -1   1  15       96.51      150.71     23.97 o 
   1   1  15       52.46       69.95     19.18 o 
   3   1  15      192.26      198.67     27.54 o 
   5   1  15      632.25      821.44     47.04 o 
   7   1  15     1352.09     1416.46     63.04 o 
 -18   2  15       10.57       20.74     14.13 o 
 -16   2  15      116.84       90.40     18.49 o 
 -14   2  15       52.46       44.35     14.31 o 
 -12   2  15      154.59      152.29     20.28 o 
 -10   2  15      116.07       96.44     22.04 o 
  -8   2  15      140.07      122.98     23.16 o 
  -6   2  15      248.89      272.45     30.10 o 
  -4   2  15       52.32       64.28     12.74 o 
  -2   2  15        6.65       19.07     10.27 o 
   0   2  15      143.00      122.90     15.80 o 
   2   2  15      224.35      241.32     23.47 o 
   4   2  15      165.88      236.65     30.34 o 
   6   2  15      223.68      230.79     32.09 o 
 -17   3  15      191.42      236.53     29.10 o 
 -15   3  15      187.38      178.55     26.22 o 
 -13   3  15       26.98       22.16     18.15 o 
 -11   3  15       44.13       51.27     30.86 o 
  -9   3  15      547.67      608.55     93.33 o 
  -7   3  15      212.32      168.37     26.67 o 
  -5   3  15        1.25       18.45     18.09 o 
  -3   3  15       84.20       66.78     14.03 o 
  -1   3  15      748.94      734.65     30.48 o 
   1   3  15       15.82        4.61     11.11 o 
   3   3  15        7.26       12.51     14.53 o 
   5   3  15      458.10      401.35     31.25 o 
 -14   4  15      307.58      281.37     36.57 o 
 -12   4  15       75.58       59.18     23.29 o 
 -10   4  15      544.63      567.77     43.40 o 
  -8   4  15      128.47      129.15     27.20 o 
  -6   4  15      138.47      162.95     28.19 o 
  -4   4  15     1781.27     1857.64     55.43 o 
  -2   4  15      202.50      184.59     19.92 o 
   0   4  15      413.93      388.42     26.15 o 
   2   4  15      692.14      749.42     33.78 o 
  -9   5  15      101.23       80.39     25.99 o 
  -7   5  15       40.80       46.42     23.14 o 
  -5   5  15      447.57      521.37     41.36 o 
  -3   5  15      111.38      110.98     18.53 o 
 -18   0  16      589.52      546.91     43.61 o 
 -16   0  16       16.10       21.79     19.87 o 
 -14   0  16      816.23      822.84     46.45 o 
 -12   0  16     1378.60     1626.80     55.20 o 
 -10   0  16     1645.57     1607.48     82.45 o 
  -4   0  16      492.24      493.34     49.98 o 
  -2   0  16     3614.42     3589.24    126.65 o 
   0   0  16     2204.33     2094.93    100.64 o 
   2   0  16      322.89      275.91     46.58 o 
   4   0  16     1427.85     1685.56     96.73 o 
 -17   1  16        2.52       -7.56     11.54 o 
 -15   1  16      239.74      238.02     24.59 o 
 -13   1  16       35.01       20.10     13.53 o 
 -11   1  16       54.86       51.80     17.30 o 
  -9   1  16       63.43       69.05     20.78 o 
  -7   1  16       23.47       22.03     19.04 o 
  -5   1  16      388.96      414.63     46.41 o 
  -3   1  16        5.85        4.32     23.55 o 
  -1   1  16        2.25        6.20     13.64 o 
   1   1  16      121.67      147.00     25.04 o 
   3   1  16        1.71       20.81     15.58 o 
   5   1  16        4.89       -4.17     18.27 o 
 -16   2  16       20.12       14.87     16.33 o 
 -14   2  16       10.55       23.12     13.94 o 
 -12   2  16     1110.44     1061.43     42.05 o 
 -10   2  16      672.79      715.89     68.68 o 
  -8   2  16       34.02       54.77     20.15 o 
  -6   2  16      480.58      516.55     38.71 o 
  -4   2  16      125.96       89.23     16.64 o 
  -2   2  16      827.69      767.14     36.78 o 
   0   2  16      424.72      366.75     28.14 o 
   2   2  16       46.20       61.39     21.51 o 
   4   2  16      715.34      870.92     74.46 o 
 -13   3  16      147.11      121.53     33.83 o 
 -11   3  16      332.88      386.43     46.41 o 
  -9   3  16      476.33      449.14     55.93 o 
  -7   3  16      400.77      457.67     52.45 o 
  -5   3  16     1023.24      974.56     51.08 o 
  -3   3  16       48.04       63.47     14.42 o 
  -1   3  16      164.14      122.95     20.89 o 
   1   3  16      371.43      357.14     25.05 o 
 -10   4  16      236.48      220.23     34.08 o 
  -8   4  16       25.24       28.25     21.30 o 
  -6   4  16      158.81      133.11     74.12 o 
  -4   4  16      165.33      158.77     24.08 o 
  -2   4  16       58.07       64.27     16.96 o 
 -13   1  17      496.91      406.35     29.86 o 
 -11   1  17      420.24      399.61     29.33 o 
  -9   1  17      274.40      317.73     26.02 o 
  -3   1  17      190.29      139.54     34.77 o 
  -1   1  17      401.55      292.84     32.50 o 
   1   1  17        8.86       21.97     18.17 o 
 -12   2  17       65.27       58.02     18.58 o 
 -10   2  17      587.19      527.60     42.10 o 
  -8   2  17       61.84       33.57     19.83 o 
  -6   2  17       16.07       20.20     22.78 o 
  -4   2  17      668.79      766.03     65.79 o 
  -2   2  17      391.42      357.51     35.14 o 
                                                 
